# Supplementary material for: Association of time-serial changes in ambient particulate matters (PMs) with respiratory emergency cases in Taipei's Wenshan District
Source: PLoS One. 2017 Jul 21;12(7):e0181106. doi: 10.1371/journal.pone.0181106 (PMC5521777; doi:10.1371/journal.pone.0181106)
Supplement: S1 File — (TXT) [file pone.0181106.s004.txt]

Time_seris	Season	TEMP	NO2	PM2.5	SO2	Asthma_A	AsthmaG75	AsthmaL75	COPD	COPDg75	COPDl75	PNEUMONIA
1	F	23.70833333	21.74166667	17.75	1.3375	0	0	0	0	0	0	0
2	F	25.41666667	22.08333333	21.08333333	2.358333333	0	0	0	0	0	0	3
3	F	25.58333333	24.16666667	27.08333333	2.170833333	0	0	0	0	0	0	3
4	F	26.29166667	17.12083333	18.58333333	1.858333333	0	0	0	0	0	0	1
5	F	27.45833333	14.71666667	19	1.816666667	0	0	0	0	0	0	4
6	F	29.125	15.88695652	15.73913043	1.895652174	0	0	0	0	0	0	1
7	F	28.75	14.04166667	14.83333333	1.741666667	1	0	1	1	1	0	2
8	F	28.91666667	8.625	25.625	1.770833333	0	0	0	0	0	0	4
9	F	29.54166667	10.6125	26.16666667	1.616666667	0	0	0	0	0	0	0
10	F	29.95833333	13.41666667	20.45833333	2.266666667	0	0	0	0	0	0	3
11	F	30.41666667	9.929166667	12.75	1.533333333	0	0	0	0	0	0	3
12	F	30.66666667	6.826086957	12.95652174	1.208695652	0	0	0	1	1	0	2
13	F	30.25	10.07916667	12.25	1.516666667	0	0	0	0	0	0	2
14	F	30.125	12.65416667	10.08333333	3.704166667	1	0	1	0	0	0	0
15	F	28.83333333	10.35416667	13.79166667	2.191666667	0	0	0	0	0	0	2
16	F	28.08333333	11.90416667	27.25	2.165217391	0	0	0	0	0	0	5
17	F	27.41666667	14.50833333	22.29166667	2.366666667	0	0	0	0	0	0	3
18	F	26.95833333	15.175	12.95833333	1.679166667	0	0	0	0	0	0	2
19	F	27.66666667	10.20833333	13.5	2.275	1	0	1	0	0	0	0
20	F	26.66666667	9.75	11.625	1.620833333	0	0	0	0	0	0	5
21	F	27.75	3.820833333	9.708333333	0.829166667	1	0	1	1	0	1	1
22	F	27.91666667	5.891666667	9.25	1.095833333	1	0	1	0	0	0	3
23	F	28.70833333	9.483333333	12.16666667	1.3875	0	0	0	1	1	0	1
24	F	29.16666667	12.1125	15.91666667	1.533333333	0	0	0	0	0	0	4
25	F	27.83333333	13.21363636	21.13043478	2.056521739	1	1	0	0	0	0	2
26	F	24.95652174	16.40869565	15.43478261	1.604347826	0	0	0	0	0	0	3
27	F	26.25	15.6	17	1.308333333	0	0	0	0	0	0	1
28	F	26.75	14.83333333	16.16666667	2.304166667	0	0	0	0	0	0	1
29	F	28.125	11.5375	19.66666667	2.154166667	2	0	2	0	0	0	1
30	F	25.58333333	18.24166667	15.54166667	1.625	0	0	0	0	0	0	2
31	F	26.20833333	16.7375	19.08333333	1.9625	1	0	1	0	0	0	1
32	F	25.75	17.95833333	37.04166667	2.1	1	0	1	0	0	0	4
33	F	23.33333333	20.72083333	31.29166667	1.825	0	0	0	1	1	0	0
34	F	23.91666667	23.90434783	19.82608696	1.6	1	0	1	0	0	0	1
35	F	24.20833333	22.7375	22.75	1.508333333	0	0	0	0	0	0	3
36	F	24.95833333	11.22916667	11.79166667	1.2625	0	0	0	1	1	0	2
37	F	26.875	25.16666667	20.95833333	2.975	0	0	0	0	0	0	3
38	F	27.79166667	23.41666667	32.125	5.391666667	0	0	0	0	0	0	1
39	F	25.375	18.8826087	15.20833333	2.473913043	0	0	0	1	0	1	1
40	F	26.79166667	14.1375	19.16666667	3.079166667	0	0	0	1	1	0	1
41	F	26.29166667	17.15652174	18.60869565	3.173913043	0	0	0	0	0	0	0
42	F	24.95833333	14.54583333	32.125	2.525	0	0	0	0	0	0	2
43	F	26.04166667	8.808333333	16.125	1.4125	2	0	2	0	0	0	1
44	F	26.54166667	15.35	19.95833333	1.670833333	0	0	0	0	0	0	1
45	F	25.08333333	18.3875	22.29166667	1.6875	0	0	0	1	0	1	2
46	F	22.25	16.24166667	20.79166667	1.741666667	0	0	0	0	0	0	1
47	F	22.66666667	19.17083333	13.79166667	2.020833333	0	0	0	0	0	0	1
48	F	23.58333333	17.86956522	13.125	2.3	0	0	0	0	0	0	2
49	F	24	17.42916667	14.54166667	2.291666667	1	1	0	1	1	0	3
50	F	24.45833333	12.6375	19	1.6	0	0	0	0	0	0	3
51	F	23.08333333	18.27916667	29.79166667	1.704166667	0	0	0	0	0	0	1
52	F	22.25	22.17916667	39.125	2.2875	1	0	1	1	1	0	4
53	F	21.95833333	21.65833333	34.25	1.729166667	0	0	0	0	0	0	0
54	F	21.20833333	21.975	37.91304348	2.013043478	0	0	0	0	0	0	2
55	F	20.41666667	18.8125	38.625	2.8875	1	0	1	2	1	1	3
56	F	20.375	17.01666667	37.08333333	2.141666667	0	0	0	1	1	0	0
57	F	21.25	14.20833333	26.20833333	1.641666667	0	0	0	0	0	0	0
58	F	22.66666667	15.25	17.08333333	1.704166667	1	0	1	0	0	0	1
59	F	24.20833333	13.77826087	17.91666667	1.4125	0	0	0	0	0	0	1
60	F	24.54166667	12.0375	14.25	1.6	0	0	0	0	0	0	4
61	F	23.125	14.57083333	26.13043478	1.75	1	0	1	0	0	0	1
62	F	24.83333333	16.35416667	10.04166667	1.879166667	0	0	0	0	0	0	4
63	F	25.625	23.64166667	21.625	4.55	1	1	0	0	0	0	7
64	F	24.66666667	16.075	13.95833333	2.141666667	1	0	1	1	1	0	1
65	F	21.75	15.15833333	15.66666667	1.525	1	0	1	0	0	0	1
66	F	21.16666667	17.75833333	26.375	1.854166667	0	0	0	0	0	0	1
67	F	24.16666667	20.06666667	19.95652174	1.935	0	0	0	2	1	1	4
68	F	23.08333333	14.38181818	28.54166667	2.143478261	0	0	0	0	0	0	0
69	F	26.04166667	14.17916667	21.45833333	1.883333333	0	0	0	0	0	0	3
70	F	27.54166667	9.608333333	11.16666667	1.6125	0	0	0	0	0	0	3
71	F	26.58333333	22.50833333	39.79166667	5.641666667	1	0	1	0	0	0	1
72	F	21.41666667	14.02916667	14.66666667	1.783333333	0	0	0	0	0	0	1
73	F	20.16666667	16.02916667	11	1.670833333	1	1	0	0	0	0	0
74	F	20.125	14.22083333	6.75	1.591666667	1	0	1	0	0	0	1
75	F	22.58333333	19.45	11.125	2.575	0	0	0	1	0	1	0
76	F	21.08333333	20.6375	33.875	3.104166667	1	1	0	1	0	1	0
77	F	20.375	20.99583333	52.875	3.1625	1	1	0	0	0	0	1
78	F	18.83333333	23.70833333	54.375	4.7625	1	0	1	1	0	1	3
79	F	16.83333333	22.6375	36.25	4.979166667	0	0	0	1	1	0	2
80	F	17.41666667	17.79166667	35.20833333	5.65	2	1	1	0	0	0	3
81	F	19.83333333	21.6	34.70833333	3.9625	0	0	0	1	0	1	2
82	F	20.70833333	17.06190476	20	1.872727273	0	0	0	0	0	0	1
83	F	20.41666667	18.19166667	20.54166667	1.508333333	2	1	1	0	0	0	1
84	F	23.79166667	11.75416667	23.41666667	1.654166667	2	0	2	0	0	0	2
85	F	23.08333333	24.4	38.41666667	3.166666667	0	0	0	0	0	0	3
86	F	17.75	18.60833333	24.95833333	3.025	0	0	0	0	0	0	3
87	F	19.625	14.64583333	30.625	2.433333333	1	0	1	1	1	0	0
88	F	19.54166667	22.7375	28.375	2.841666667	0	0	0	1	1	0	1
89	F	14	22.8375	26.25	3.975	1	0	1	0	0	0	0
90	F	13.5	18.2375	22.79166667	3.9375	0	0	0	1	1	0	0
91	F	17.04166667	20.35833333	22.375	2.883333333	0	0	0	0	0	0	1
1	F	29.41666667	12.32083333	13.41666667	1.5	0	0	0	0	0	0	2
2	F	29.625	10.07083333	13.08333333	1.5625	0	0	0	2	1	1	1
3	F	28.95833333	16.74583333	16.875	2.370833333	0	0	0	0	0	0	3
4	F	29.66666667	10.9875	13.33333333	1.620833333	0	0	0	1	1	0	3
5	F	31.52941176	7.670588235	9.111111111	1.2625	2	0	2	0	0	0	1
6	F	31.08333333	10.87083333	13	1.595833333	0	0	0	0	0	0	1
7	F	30.04166667	15.29166667	14.91666667	2.1375	0	0	0	0	0	0	3
8	F	30.33333333	9.879166667	13.58333333	1.5625	0	0	0	1	1	0	3
9	F	30	13.4375	27.58333333	2.275	1	1	0	0	0	0	1
10	F	30.29166667	16.57826087	28.17391304	2.868181818	0	0	0	2	1	1	3
11	F	29.95833333	15.69583333	21.79166667	2.283333333	0	0	0	0	0	0	2
12	F	30.04166667	16.76666667	28.875	2.665217391	0	0	0	0	0	0	2
13	F	29.20833333	20.24583333	33.25	2.458333333	0	0	0	0	0	0	5
14	F	27	18.91666667	15.625	2.204166667	0	0	0	1	0	1	4
15	F	25.70833333	17.19583333	15.95833333	1.441666667	1	0	1	0	0	0	2
16	F	24.66666667	20.88333333	28.875	2.733333333	0	0	0	0	0	0	7
17	F	24.875	19.95217391	40.82608696	3.041666667	0	0	0	1	0	1	1
18	F	25.45833333	19.20416667	37.79166667	3.475	0	0	0	1	1	0	1
19	F	24.45833333	28.89166667	52.375	3.633333333	0	0	0	0	0	0	2
20	F	24.5	25.525	31.70833333	2.383333333	0	0	0	1	1	0	3
21	F	28.08333333	19.16666667	16	2.841666667	0	0	0	1	0	1	4
22	F	28.41666667	22.45	24.75	3.775	0	0	0	2	2	0	4
23	F	27.29166667	17.43333333	20.04166667	2.0375	2	0	2	1	0	1	0
24	F	25.95833333	17.24583333	25.75	1.525	0	0	0	0	0	0	3
25	F	27	13.14166667	22.79166667	1.841666667	0	0	0	0	0	0	3
26	F	27.29166667	13.78695652	18.81818182	1.626086957	1	0	1	1	1	0	4
27	F	26.79166667	14.54166667	15.625	1.716666667	0	0	0	0	0	0	1
28	F	25.33333333	12.68695652	20.29166667	1.426086957	0	0	0	0	0	0	2
29	F	23.54166667	22.63333333	35.20833333	2.316666667	1	0	1	0	0	0	2
30	F	22.875	17.29166667	36.875	4.275	0	0	0	1	1	0	3
31	F	24.08333333	15.78	27.20833333	2.445833333	1	0	1	0	0	0	2
32	F	24	17.63333333	26.70833333	2.4875	0	0	0	0	0	0	2
33	F	23.66666667	17.42083333	22.29166667	1.995833333	1	1	0	1	1	0	2
34	F	24	16.70416667	18.79166667	1.883333333	0	0	0	1	1	0	4
35	F	24.75	17.83333333	18.33333333	1.483333333	1	0	1	0	0	0	3
36	F	25.29166667	15.5	15.45833333	1.8125	0	0	0	1	1	0	6
37	F	24.20833333	18.04166667	28.79166667	2.1875	2	0	2	3	0	3	4
38	F	24.5	20.42916667	28.95833333	1.841666667	0	0	0	2	2	0	3
39	F	24.29166667	20.63478261	25.08695652	1.595652174	0	0	0	1	0	1	3
40	F	24.45833333	12.975	22.08333333	1.2625	1	0	1	0	0	0	4
41	F	23.75	20.10833333	37.25	2.1375	1	0	1	2	2	0	2
42	F	22.91666667	20.64166667	15.45833333	1.841666667	1	1	0	0	0	0	3
43	F	23.83333333	18.89166667	16.29166667	1.545833333	0	0	0	0	0	0	1
44	F	24.08333333	15.3125	23.375	1.8875	1	0	1	1	1	0	4
45	F	23.875	21.98333333	29.70833333	2.0375	0	0	0	2	2	0	3
46	F	22.2	21.69166667	33.82608696	1.570833333	0	0	0	0	0	0	3
47	F	22.85714286	20.13333333	36.60869565	2.233333333	0	0	0	0	0	0	2
48	F	22.04166667	14.875	24.83333333	2.416666667	0	0	0	0	0	0	0
49	F	23.45833333	14.8375	20.20833333	1.604166667	1	0	1	0	0	0	2
50	F	24.66666667	14.80833333	14.70833333	1.791666667	1	1	0	1	1	0	1
51	F	25.5	14.10833333	13.41666667	1.475	1	0	1	1	1	0	3
52	F	25.20833333	30.29166667	42.79166667	4.345833333	0	0	0	2	1	1	2
53	F	22.29166667	17.6875	22.20833333	1.925	0	0	0	1	1	0	5
54	F	24.33333333	15.675	22.33333333	1.641666667	2	0	2	1	0	1	5
55	F	26.125	13.1125	16.95833333	1.291666667	0	0	0	1	1	0	4
56	F	27.08333333	11.94166667	13.65217391	1.782608696	1	0	1	0	0	0	7
57	F	27.45833333	18.45833333	16.625	1.825	1	0	1	1	0	1	2
58	F	25.16666667	12.38333333	17.75	1.325	0	0	0	1	0	1	4
59	F	24.125	14.33333333	45.83333333	1.85	1	0	1	0	0	0	3
60	F	23.16666667	19.09545455	30.81818182	2.004347826	0	0	0	0	0	0	0
61	F	19.79166667	23.14583333	18.70833333	1.879166667	0	0	0	1	1	0	2
62	F	19.83333333	17.56666667	40.29166667	3.233333333	0	0	0	0	0	0	1
63	F	22.79166667	17.20833333	22.5	1.695833333	0	0	0	0	0	0	2
64	F	24.75	15.06666667	13.625	1.5125	0	0	0	2	0	2	1
65	F	23.08333333	16.10416667	20.45833333	2.458333333	0	0	0	1	1	0	3
66	F	21.91666667	14.35833333	27.58333333	2.141666667	0	0	0	1	1	0	4
67	F	21.45833333	14.74166667	32.625	2.891666667	1	0	1	1	1	0	3
68	F	20.95833333	16.73043478	38.95652174	2.759090909	1	0	1	0	0	0	3
69	F	23.5	25.28333333	35.625	2.091666667	1	1	0	0	0	0	0
70	F	23.75	33.25	47.13043478	4.829166667	0	0	0	0	0	0	4
71	F	24.75	23.39166667	32.125	2.720833333	1	0	1	1	0	1	3
72	F	20.33333333	16.24166667	21.70833333	2.4375	0	0	0	1	1	0	4
73	F	19.70833333	18.0875	32.20833333	2.666666667	0	0	0	0	0	0	3
74	F	21.375	26.95833333	33.125	3.3375	0	0	0	0	0	0	8
75	F	22.875	11.23571429	26.73913043	1.916666667	0	0	0	2	1	1	0
76	F	22.54166667	15.91428571	28.875	1.813043478	0	0	0	0	0	0	4
77	F	24.41666667	17.375	19.58333333	1.675	0	0	0	0	0	0	3
78	F	19.66666667	24.08333333	38.95833333	3.783333333	1	0	1	1	1	0	2
79	F	18	16.40833333	46.45833333	3.508333333	0	0	0	0	0	0	2
80	F	20.08333333	14.2625	23.95833333	1.908333333	0	0	0	0	0	0	3
81	F	22.54166667	17.60416667	19.58333333	1.929166667	0	0	0	0	0	0	1
82	F	22.5	34.82608696	27.60869565	4.42173913	1	1	0	0	0	0	4
83	F	22.25	28.775	19.75	3.9875	0	0	0	1	0	1	1
84	F	20.54166667	23.0125	16	1.758333333	1	0	1	0	0	0	3
85	F	17.95833333	17.0625	18.45833333	2.770833333	0	0	0	0	0	0	4
86	F	23.04166667	22.59583333	21.95833333	2.916666667	2	0	2	1	1	0	3
87	F	17.95833333	22.125	30.04166667	2.558333333	1	0	1	0	0	0	2
88	F	15.58333333	19.47391304	32.16666667	3.313043478	0	0	0	1	0	1	2
89	F	19.58333333	45.58333333	40.29166667	5.283333333	0	0	0	2	2	0	1
90	F	18.83333333	23.80869565	22.47826087	2.056521739	0	0	0	0	0	0	2
91	F	19.375	27.85416667	15.29166667	2.495833333	1	0	1	1	1	0	8
1	F	26.88888889	27.5	5.388888889	3.011111111	0	0	0	0	0	0	1
2	F	27.04166667	21.2625	4.608695652	2.170833333	0	0	0	2	0	2	2
3	F	28.5	21.39583333	11.33333333	2.95	0	0	0	0	0	0	3
4	F	29	22.87916667	14.125	3.7375	1	0	1	1	1	0	4
5	F	29.5	19.5	13.79166667	3.429166667	0	0	0	2	2	0	3
6	F	30.29166667	14.20416667	12.25	2.395833333	1	0	1	1	1	0	1
7	F	25.875	22.57916667	12.125	1.883333333	0	0	0	0	0	0	3
8	F	26.91666667	14.3875	5.583333333	1.908333333	0	0	0	0	0	0	2
9	F	27	13.675	4.416666667	1.729166667	0	0	0	0	0	0	3
10	F	26.25	14.92083333	5.541666667	1.379166667	0	0	0	0	0	0	2
11	F	26.75	17.59090909	6.913043478	2.309090909	0	0	0	1	0	1	2
12	F	26.625	14.00833333	7.125	2.045833333	0	0	0	0	0	0	2
13	F	26.54166667	10.72083333	13.45833333	1.379166667	0	0	0	1	1	0	2
14	F	26.29166667	16.14583333	6.791666667	1.395833333	1	0	1	1	1	0	1
15	F	28.08333333	19.22272727	13.82608696	4.460869565	2	1	1	1	1	0	1
16	F	26.5	16.25	6.791666667	2.029166667	3	1	2	0	0	0	3
17	F	26.54166667	15.05833333	10.25	1.9	0	0	0	0	0	0	2
18	F	25.95833333	15.80416667	11	2.308333333	0	0	0	0	0	0	1
19	F	25.79166667	14.85416667	14.875	2.7875	1	0	1	0	0	0	1
20	F	26.83333333	13.91666667	10.70833333	2.845833333	0	0	0	1	0	1	0
21	F	27.16666667	21.52916667	13.41666667	3.633333333	0	0	0	0	0	0	4
22	F	28.29166667	25.32916667	24.79166667	6.8	0	0	0	1	1	0	2
23	F	28.54166667	23.45833333	25.45833333	3.183333333	0	0	0	0	0	0	1
24	F	27	21.6826087	22.22727273	2.669565217	0	0	0	0	0	0	2
25	F	27.20833333	20.35	8.833333333	9.875	0	0	0	0	0	0	3
26	F	25.95833333	18.0625	8.375	2.020833333	0	0	0	0	0	0	3
27	F	23.33333333	22.94583333	12.41666667	1.470833333	0	0	0	0	0	0	3
28	F	26.29166667	5.616666667	1.428571429	1.133333333	0	0	0	0	0	0	1
29	F	29.08333333	19.44583333	10	1.991666667	0	0	0	1	1	0	4
30	F	29.25	23.73478261	13.29166667	2.282608696	0	0	0	0	0	0	3
31	F	28.91666667	22.79166667	19.25	3.333333333	0	0	0	1	1	0	2
32	F	25.29166667	20.98333333	12.52380952	2.154166667	1	0	1	1	0	1	4
33	F	29.625	11.32083333	6.666666667	1.683333333	0	0	0	0	0	0	2
34	F	29.79166667	7.383333333	3.875	1.616666667	0	0	0	0	0	0	2
35	F	29.5	8.345833333	3.958333333	1.933333333	0	0	0	0	0	0	2
36	F	27.54166667	13.97916667	8.875	1.745833333	0	0	0	0	0	0	2
37	F	26.79166667	17.2375	6.291666667	4.270833333	0	0	0	1	1	0	2
38	F	25.95833333	19.74545455	10.22727273	2.172727273	0	0	0	0	0	0	3
39	F	23.08333333	17.09166667	3.916666667	2.025	2	0	2	1	1	0	0
40	F	23.875	17.46666667	10.91666667	2.583333333	1	0	1	0	0	0	1
41	F	21.54166667	21.99583333	19.70833333	2.15	1	0	1	0	0	0	1
42	F	22.54166667	14.38333333	23.375	3.104166667	0	0	0	1	1	0	3
43	F	23.08333333	15.10416667	25.41666667	3.083333333	0	0	0	0	0	0	0
44	F	23.375	15.45714286	8.391304348	2.176190476	0	0	0	0	0	0	0
45	F	23.95833333	14.29166667	7.416666667	2.433333333	1	1	0	0	0	0	3
46	F	24.58333333	13.79583333	13.20833333	3.0625	0	0	0	0	0	0	3
47	F	24.625	11.27916667	12.125	1.720833333	0	0	0	0	0	0	3
48	F	23.33333333	10.0625	10.91666667	1.408333333	0	0	0	0	0	0	0
49	F	24.875	12.07083333	7.875	1.529166667	0	0	0	1	0	1	2
50	F	26.0625	10.89375	5.1875	1.113333333	0	0	0	1	1	0	2
51	F	23.91666667	14.80869565	5.227272727	1.860869565	2	0	2	0	0	0	2
52	F	23.66666667	16.70833333	12.91666667	2.4875	0	0	0	1	1	0	0
53	F	25.16666667	18.42083333	13	1.566666667	0	0	0	0	0	0	3
54	F	24.66666667	17.70416667	12.83333333	2.625	1	0	1	0	0	0	3
55	F	24.70833333	11.77083333	17.33333333	2.15	0	0	0	0	0	0	2
56	F	25.66666667	15.4125	20.125	1.370833333	1	0	1	2	1	1	2
57	F	25.58333333	20.5625	27	3.858333333	2	0	2	0	0	0	2
58	F	24.91666667	21.05416667	21	2.070833333	0	0	0	1	0	1	1
59	F	26.29166667	23.04166667	35.5	2.8	0	0	0	0	0	0	3
60	F	24.45833333	19.95416667	19.875	2.195833333	2	0	2	0	0	0	2
61	F	22.04166667	15.02916667	7.375	2.816666667	0	0	0	0	0	0	1
62	F	22.375	11.87916667	5.291666667	2.1625	0	0	0	0	0	0	2
63	F	20.29166667	16.725	15	2.620833333	0	0	0	0	0	0	0
64	F	21.625	21.75416667	16.83333333	2.695833333	0	0	0	0	0	0	3
65	F	25.41666667	14.45	1.666666667	1.563636364	1	0	1	0	0	0	1
66	F	26.75	18.66666667	2.041666667	2.379166667	1	0	1	1	1	0	2
67	F	28.20833333	11.95833333	1	1.495833333	0	0	0	1	1	0	1
68	F	27.125	28.25	20.98591401	4.245833333	0	0	0	0	0	0	1
69	F	26.58333333	25.43333333	20.98591401	5.420833333	0	0	0	0	0	0	0
70	F	24.45833333	20.16666667	20.98591401	2.3625	0	0	0	0	0	0	1
71	F	21.33333333	15.40833333	19	1.633333333	1	0	1	0	0	0	2
72	F	21.20833333	16.19166667	11.54166667	1.641666667	0	0	0	1	0	1	4
73	F	23.5	20.975	9.166666667	2.220833333	0	0	0	0	0	0	1
74	F	24.33333333	27.54166667	16.83333333	3.870833333	2	0	2	0	0	0	3
75	F	23.70833333	18.52916667	13.45833333	4.920833333	0	0	0	0	0	0	0
76	F	24.29166667	12.725	6.125	1.9	0	0	0	1	0	1	2
77	F	26.58333333	28.28333333	19.41666667	3.808333333	1	0	1	0	0	0	1
78	F	26.625	26.86666667	17.83333333	2.970833333	0	0	0	0	0	0	2
79	F	26.2173913	22.39047619	12.85714286	3.542857143	0	0	0	2	2	0	2
80	F	24.54166667	17.4	8.75	3.158333333	0	0	0	0	0	0	2
81	F	24.29166667	18.60909091	6.565217391	2.126086957	0	0	0	0	0	0	3
82	F	23.875	15.94166667	2.75	1.691666667	0	0	0	1	1	0	1
83	F	25.25	13.29166667	4.708333333	2.208333333	0	0	0	0	0	0	4
84	F	23.95833333	15.15	4.363636364	3.391666667	1	0	1	3	2	1	2
85	F	22.41666667	18.10416667	7.333333333	2.654166667	2	0	2	1	1	0	2
86	F	21.26086957	17.37222222	3.476190476	1.358823529	0	0	0	0	0	0	3
87	F	15.83333333	14.07826087	5.916666667	1.756521739	0	0	0	0	0	0	0
88	F	15.79166667	11.675	12.54166667	1.591666667	2	0	2	0	0	0	1
89	F	20.29166667	17.52083333	10.08333333	1.858333333	0	0	0	2	1	1	0
90	F	21.95833333	17.3125	7.217391304	1.945833333	0	0	0	0	0	0	0
91	F	20.79166667	18.27916667	3.5	2.183333333	1	0	1	0	0	0	2
1	F	30.45833333	19.12916667	18.5	4.216666667	0	0	0	1	0	1	1
2	F	30.75	19.50416667	18.5	3.783333333	1	0	1	3	2	1	1
3	F	31	19.95416667	20.625	3.275	0	0	0	1	1	0	1
4	F	30.17391304	16.54545455	14.45833333	3.039130435	1	0	1	0	0	0	2
5	F	31.45833333	9.358333333	9.166666667	1.641666667	0	0	0	1	1	0	5
6	F	31.20833333	8.433333333	6.541666667	3.3375	0	0	0	1	0	1	3
7	F	30.16666667	12	9.708333333	3.291666667	0	0	0	0	0	0	0
8	F	29.70833333	15.5125	15.29166667	2.383333333	0	0	0	1	0	1	0
9	F	29.375	18.13043478	14.13043478	2.2	0	0	0	0	0	0	1
10	F	29.29166667	21.30416667	19.70833333	3.291666667	0	0	0	1	1	0	1
11	F	30.45833333	14.7	12.29166667	2.008333333	0	0	0	0	0	0	2
12	F	30.29166667	18.93333333	17.25	3.045833333	0	0	0	1	1	0	3
13	F	30.58333333	16.32916667	12.33333333	4.641666667	0	0	0	0	0	0	2
14	F	30.54166667	8.695833333	10	1.991666667	0	0	0	1	0	1	5
15	F	32.04166667	6.354166667	5.083333333	1.425	0	0	0	0	0	0	1
16	F	32.125	18.69166667	15.375	2.845833333	1	0	1	0	0	0	1
17	F	31	17.55833333	18.08695652	5.9	1	0	1	0	0	0	3
18	F	31.125	10.89166667	8.541666667	1.475	1	0	1	0	0	0	1
19	F	31.20833333	9.979166667	11.79166667	1.154166667	0	0	0	0	0	0	1
20	F	31.5	7.366666667	6.208333333	1.4375	1	0	1	1	1	0	1
21	F	29.29166667	8.525	5.875	1.416666667	0	0	0	0	0	0	2
22	F	27.16666667	21.2	10.66666667	2.65	1	0	1	1	0	1	3
23	F	28	29.7826087	27.54545455	4.018181818	0	0	0	0	0	0	1
24	F	27	25.94583333	21.375	2.291666667	0	0	0	0	0	0	3
25	F	27.83333333	16.65833333	12.875	3.441666667	0	0	0	0	0	0	0
26	F	27.95833333	20.175	22.04166667	5.283333333	1	0	1	0	0	0	3
27	F	27.58333333	17.7875	22.375	3.3375	0	0	0	0	0	0	0
28	F	27.54166667	14.325	22.25	4.5	0	0	0	0	0	0	0
29	F	28	24.7375	28.39130435	6.675	2	1	1	0	0	0	1
30	F	28.125	15.975	24.54166667	4.183333333	0	0	0	0	0	0	0
31	F	26.5	16.2375	13.375	2.479166667	1	0	1	0	0	0	3
32	F	27.29166667	17.85	17.625	3.6875	0	0	0	0	0	0	2
33	F	25.91666667	16.91666667	25.375	1.858333333	0	0	0	0	0	0	4
34	F	24.79166667	15.27916667	19.54166667	1.4625	0	0	0	0	0	0	2
35	F	25.5	12.29583333	15.83333333	1.379166667	0	0	0	0	0	0	2
36	F	24.79166667	16.27727273	34.52173913	2.591304348	2	0	2	1	1	0	5
37	F	23.75	16.5375	18.75	2.8	0	0	0	0	0	0	0
38	F	24.58333333	17.57391304	17.59090909	2.87826087	0	0	0	1	0	1	6
39	F	24.58333333	17.91666667	16.45833333	1.704166667	1	0	1	0	0	0	2
40	F	25.79166667	10.05416667	14.66666667	1.308333333	1	1	0	0	0	0	2
41	F	24.75	17.225	21.875	1.4375	0	0	0	0	0	0	2
42	F	24.16666667	20.4125	23.79166667	1.766666667	1	0	1	0	0	0	0
43	F	22.5	20.47083333	34.54166667	1.5625	1	0	1	0	0	0	1
44	F	21.875	18.72272727	43.82608696	2.786956522	0	0	0	0	0	0	2
45	F	21.83333333	20.53333333	44.375	4.591666667	0	0	0	0	0	0	0
46	F	21.91666667	16.98333333	23.70833333	2.425	1	0	1	2	0	2	3
47	F	23.79166667	16.24583333	17.79166667	1.275	0	0	0	0	0	0	1
48	F	25.41666667	12.55416667	30.41666667	1.629166667	1	0	1	0	0	0	1
49	F	26.29166667	12.50833333	16.875	1.3125	1	0	1	2	1	1	0
50	F	27.625	20.10833333	14.75	1.666666667	1	0	1	0	0	0	3
51	F	27.66666667	30.00869565	33	3.047826087	0	0	0	0	0	0	0
52	F	23.86956522	20.04545455	21.47826087	2.081818182	0	0	0	2	0	2	3
53	F	23.82352941	16.01764706	9.666666667	1.223529412	0	0	0	1	1	0	0
54	F	24.125	13.50416667	8.166666667	1.541666667	2	0	2	0	0	0	2
55	F	24.45833333	17.74583333	9.041666667	1.808333333	0	0	0	0	0	0	5
56	F	26.25	17.5	14.16666667	3.058333333	0	0	0	0	0	0	2
57	F	25.54166667	14.7875	22.5	3.5625	0	0	0	0	0	0	3
58	F	23.79166667	11.55833333	20	1.55	2	0	2	0	0	0	2
59	F	26.20833333	12.425	25.34782609	1.675	1	0	1	1	1	0	3
60	F	27.08333333	12.9875	17.25	1.495833333	0	0	0	1	1	0	1
61	F	26.54166667	20.44166667	18.75	2.95	0	0	0	0	0	0	3
62	F	25.66666667	18.04166667	13.66666667	4.05	0	0	0	0	0	0	1
63	F	23.125	15.55416667	15.5	2.158333333	0	0	0	0	0	0	1
64	F	20.875	17.71666667	26.375	2.925	1	0	1	0	0	0	5
65	F	20.83333333	15.65416667	10.54166667	1.354166667	2	1	1	0	0	0	1
66	F	21.625	18.7	12.45833333	3.05	0	0	0	0	0	0	0
67	F	21.58333333	18.09130435	11.69565217	2.534782609	1	0	1	0	0	0	3
68	F	22.33333333	13.50833333	15.125	1.458333333	0	0	0	0	0	0	2
69	F	24.95833333	22.475	18.29166667	2.608333333	0	0	0	1	1	0	1
70	F	22.08333333	17.47083333	10.41666667	1.283333333	3	1	2	0	0	0	2
71	F	22.25	15.12916667	14.95833333	1.691666667	0	0	0	0	0	0	1
72	F	22.375	16.62916667	19.25	1.9875	0	0	0	0	0	0	2
73	F	20.54166667	22.30833333	24.70833333	2.308333333	0	0	0	1	0	1	4
74	F	17.91666667	18.15	38.79166667	2.504166667	0	0	0	0	0	0	0
75	F	18.95833333	14.8375	15.34782609	1.520833333	0	0	0	0	0	0	2
76	F	20.70833333	18.36666667	8.75	1.2125	0	0	0	0	0	0	3
77	F	22.25	17.59166667	8.375	1.5625	0	0	0	0	0	0	3
78	F	20.16666667	17.05416667	14.45833333	1.458333333	1	0	1	0	0	0	4
79	F	18.41666667	21.3125	31.79166667	2.504166667	1	0	1	1	1	0	1
80	F	20.20833333	16.77391304	11.39130435	1.617391304	0	0	0	0	0	0	2
81	F	21.83333333	19.855	10.13043478	1.935	0	0	0	1	0	1	6
82	F	23.08333333	23.30454545	11.79166667	3.026086957	0	0	0	1	1	0	3
83	F	24.625	15.33333333	7.791666667	1.9625	1	0	1	0	0	0	0
84	F	25.58333333	12.75416667	7.541666667	1.416666667	1	0	1	0	0	0	0
85	F	24.29166667	26.78333333	34.66666667	2.833333333	0	0	0	0	0	0	2
86	F	22.70833333	25.28333333	27.7826087	3.179166667	0	0	0	0	0	0	1
87	F	22.45833333	16.52083333	17	2.1375	1	0	1	0	0	0	0
88	F	23.16666667	20.37916667	11.83333333	2.420833333	0	0	0	0	0	0	2
89	F	24.66666667	26.62916667	19.875	4.108333333	0	0	0	1	0	1	1
90	F	26.375	22.25833333	22.25	3.770833333	0	0	0	1	1	0	2
91	F	25.79166667	21.2	27.625	3.008333333	1	0	1	0	0	0	2
1	Sp	20.75	29.75	40.58333333	3.925	0	0	0	2	2	0	0
2	Sp	13.29166667	16.10833333	17.04166667	0.941666667	3	0	3	0	0	0	1
3	Sp	12.875	14.26666667	20.66666667	1.420833333	0	0	0	0	0	0	1
4	Sp	15.125	16.24583333	25.625	3.4375	1	0	1	1	0	1	2
5	Sp	18.79166667	14.12083333	31.79166667	3.216666667	1	1	0	0	0	0	3
6	Sp	19.95833333	30.16666667	39.33333333	2.854166667	0	0	0	0	0	0	1
7	Sp	19.54166667	30.5875	44.95833333	2.991666667	0	0	0	1	0	1	1
8	Sp	20.625	37.85416667	48.25	4.033333333	0	0	0	0	0	0	1
9	Sp	21.25	27.32916667	44.20833333	4.025	1	1	0	0	0	0	2
10	Sp	20.91666667	16.91666667	37.41666667	2.125	2	1	1	0	0	0	4
11	Sp	18.29166667	18.12173913	31.26086957	2.873913043	1	0	1	1	1	0	2
12	Sp	21	34.97083333	42.66666667	6.525	1	0	1	1	0	1	1
13	Sp	21.375	24.59166667	41.125	2.508333333	2	1	1	1	1	0	1
14	Sp	15.29166667	14.21818182	23.95652174	1.265217391	0	0	0	1	1	0	0
15	Sp	17.18181818	18.43809524	22.73913043	1.619047619	0	0	0	0	0	0	3
16	Sp	20.5	34.29166667	36.83333333	2.8625	0	0	0	0	0	0	1
17	Sp	22.33333333	35.75	52.875	5.266666667	1	0	1	1	1	0	4
18	Sp	23.625	26.125	37	2.926086957	1	0	1	0	0	0	0
19	Sp	24.08333333	30.25	52.75	4.2125	0	0	0	2	1	1	1
20	Sp	23.66666667	25.21052632	44.2173913	2.9	0	0	0	1	0	1	0
21	Sp	19.45833333	19.42916667	24.95833333	1.8375	1	0	1	0	0	0	4
22	Sp	23.83333333	32.41666667	32.70833333	3.975	1	1	0	1	1	0	3
23	Sp	23.5	27.5	42.58333333	3.379166667	1	0	1	0	0	0	3
24	Sp	22.66666667	22.83333333	40.66666667	2.470833333	0	0	0	1	1	0	5
25	Sp	17.66666667	14.15833333	38.54166667	1.529166667	1	0	1	1	1	0	2
26	Sp	20.58333333	29.975	31.25	3.008333333	1	0	1	0	0	0	3
27	Sp	18.33333333	23.48695652	18.86956522	1.513043478	1	0	1	1	0	1	1
28	Sp	19.41666667	22.72083333	23.75	2.825	0	0	0	0	0	0	4
29	Sp	18.375	24.83333333	17.41666667	1.875	0	0	0	0	0	0	3
30	Sp	19.04166667	16.73333333	26	2.466666667	0	0	0	1	0	1	0
31	Sp	19.125	20.5	17.20833333	1.716666667	0	0	0	0	0	0	4
32	Sp	21.25	31.35416667	28.20833333	2.6	0	0	0	5	4	1	5
33	Sp	19.91666667	25.36666667	54.25	3.05	0	0	0	2	1	1	1
34	Sp	19.33333333	19.90869565	33.86363636	1.508333333	0	0	0	0	0	0	3
35	Sp	21.125	27.79166667	31.70833333	2.991666667	1	0	1	0	0	0	1
36	Sp	21.875	34.70833333	24.83333333	2.4625	0	0	0	0	0	0	1
37	Sp	18.45833333	21.83333333	22.45833333	1.504166667	1	1	0	1	1	0	2
38	Sp	16.125	12.39583333	36.58333333	3.154166667	0	0	0	0	0	0	3
39	Sp	20.625	28.225	29.79166667	1.791666667	0	0	0	0	0	0	3
40	Sp	19.125	26.35416667	35.41666667	2.266666667	1	1	0	0	0	0	0
41	Sp	18.33333333	18.54166667	41.58333333	2.870833333	1	0	1	1	1	0	3
42	Sp	17.5	23.725	34.2173913	1.695454545	1	1	0	0	0	0	3
43	Sp	15.125	18.6	22.41666667	1.4375	1	0	1	0	0	0	2
44	Sp	18.79166667	32.97916667	26.43478261	1.7625	0	0	0	0	0	0	2
45	Sp	18.08333333	37.625	34.70833333	2.825	1	0	1	0	0	0	1
46	Sp	22.91666667	24.15833333	33.54545455	1.825	0	0	0	0	0	0	4
47	Sp	23.60869565	31.2173913	61.23076923	3.443478261	0	0	0	0	0	0	3
48	Sp	26.125	28.20833333	37.54166667	3.079166667	2	1	1	0	0	0	1
49	Sp	26.16666667	27.58333333	40.08333333	3.116666667	1	0	1	3	3	0	0
50	Sp	21.54166667	21.16666667	38.66666667	2.016666667	1	0	1	0	0	0	3
51	Sp	21.70833333	26.89166667	47.66666667	2.408333333	0	0	0	0	0	0	1
52	Sp	16.5	14.07083333	19.45833333	1.366666667	1	0	1	0	0	0	3
53	Sp	19.95833333	20.25416667	33.58333333	1.5125	1	0	1	0	0	0	4
54	Sp	24.08333333	35.75	47.79166667	4.1875	0	0	0	0	0	0	0
55	Sp	24.08333333	28.25	55.08695652	3.208333333	0	0	0	1	0	1	3
56	Sp	22	27.39130435	35.55	1.739130435	1	0	1	0	0	0	2
57	Sp	22.08333333	19.59166667	49.54166667	2.9375	0	0	0	0	0	0	3
58	Sp	20.91666667	16.22083333	38	1.254166667	0	0	0	1	1	0	2
59	Sp	22.66666667	29	29.45833333	1.320833333	1	0	1	1	0	1	2
60	Sp	25.375	28.375	26.60869565	2.3	0	0	0	0	0	0	0
61	Sp	26.375	20.54545455	27.83333333	2.773913043	1	0	1	0	0	0	0
62	Sp	17.33333333	16.725	23.33333333	1.483333333	0	0	0	1	1	0	1
63	Sp	20.04166667	18.6375	23.04166667	2.3	0	0	0	0	0	0	2
64	Sp	22.4	24.73333333	20.625	1.606666667	0	0	0	0	0	0	1
65	Sp	22.95833333	21.20833333	18.29166667	1.6	1	0	1	0	0	0	2
66	Sp	25.16666667	14.20416667	12.47826087	1.7	0	0	0	1	1	0	1
67	Sp	25.375	16.44347826	15.95652174	1.439130435	0	0	0	0	0	0	2
68	Sp	26.5	13.96666667	18.33333333	1.416666667	0	0	0	1	1	0	3
69	Sp	26.04166667	11.44166667	22.91666667	1.145833333	0	0	0	0	0	0	1
70	Sp	26.70833333	26.275	38.79166667	3.633333333	0	0	0	1	1	0	3
71	Sp	27.375	28.65416667	42.20833333	4.866666667	0	0	0	1	1	0	1
72	Sp	22.91666667	22.88333333	15.41666667	1.3375	1	0	1	0	0	0	0
73	Sp	22.58333333	27.79166667	17.04166667	1.45	1	0	1	0	0	0	2
74	Sp	24.79166667	30.47826087	17.59090909	2.617391304	0	0	0	0	0	0	1
75	Sp	26.04166667	29.53333333	28.70833333	4.525	0	0	0	0	0	0	0
76	Sp	25.58333333	24.65	20.75	2.466666667	0	0	0	2	0	2	4
77	Sp	26.33333333	31.69166667	26.20833333	3.179166667	1	1	0	1	1	0	1
78	Sp	26.95833333	23.75	27.63636364	2.733333333	0	0	0	0	0	0	1
79	Sp	26.33333333	33.25	43.375	2.4375	0	0	0	0	0	0	1
80	Sp	28.125	17.375	23.54166667	3.145833333	0	0	0	0	0	0	2
81	Sp	27.5	22.65	21.75	2.3875	0	0	0	1	1	0	4
82	Sp	25.5	25.26666667	19.08333333	2.241666667	0	0	0	1	1	0	2
83	Sp	26.08333333	29.41666667	18.79166667	2.558333333	0	0	0	0	0	0	2
84	Sp	26.58333333	23.39130435	20.82608696	3.395652174	0	0	0	0	0	0	2
85	Sp	26.45833333	19.175	20.125	3.120833333	0	0	0	0	0	0	5
86	Sp	27.5	13.5	17.625	1.808333333	0	0	0	0	0	0	5
87	Sp	27.41666667	15.27083333	23.91666667	1.966666667	0	0	0	0	0	0	4
88	Sp	29.29166667	22.23333333	23.41666667	3.45	0	0	0	0	0	0	1
89	Sp	30	23.10416667	20.66666667	4.3875	1	0	1	0	0	0	0
90	Sp	28.79166667	22.79166667	24.45833333	2.370833333	0	0	0	0	0	0	3
91	Sp	29.54166667	18.25833333	24.16666667	2.8625	1	1	0	0	0	0	2
92	Sp	30.16666667	22.70833333	28.66666667	5.179166667	0	0	0	2	1	1	0
1	Sp	19.33333333	41.58333333	44.75	5.308333333	0	0	0	1	1	0	4
2	Sp	19.58333333	40.73913043	49.875	5.691666667	0	0	0	6	3	3	6
3	Sp	19.33333333	26.95833333	23.625	3.841666667	1	0	1	1	1	0	3
4	Sp	20.33333333	40.5	52.66666667	3.958333333	0	0	0	0	0	0	0
5	Sp	21.33333333	35.54166667	42.70833333	5.025	1	1	0	1	1	0	0
6	Sp	23.125	25.91666667	17.375	3.766666667	1	1	0	2	1	1	4
7	Sp	17.16666667	36.25	37.125	2.5875	0	0	0	1	1	0	7
8	Sp	16.41666667	34.875	25.625	1.816666667	1	0	1	0	0	0	0
9	Sp	14.04166667	27.375	15.20833333	1.7375	1	0	1	0	0	0	2
10	Sp	13	22.125	19.83333333	0.816666667	0	0	0	1	0	1	0
11	Sp	14.16666667	19.00416667	37.25	3.166666667	0	0	0	0	0	0	1
12	Sp	14.33333333	18.7625	48.16666667	2.420833333	1	0	1	2	1	1	2
13	Sp	15.5	26.19166667	14.04166667	1.3375	1	0	1	1	0	1	1
14	Sp	17.125	37.89130435	24.5	3	0	0	0	1	0	1	1
15	Sp	18.25	49.25	55.625	4.495833333	0	0	0	2	2	0	4
16	Sp	22.20833333	20.14019496	63.04166667	5.695833333	0	0	0	2	1	1	3
17	Sp	24.91666667	32.52173913	49.125	3.3625	1	0	1	1	1	0	3
18	Sp	23.45833333	21.25	40.33333333	2.8125	1	0	1	2	0	2	4
19	Sp	18.75	19.925	29.66666667	3.008333333	1	1	0	0	0	0	4
20	Sp	18.56521739	25.56521739	21.56521739	2.969565217	0	0	0	0	0	0	5
21	Sp	18.93333333	29.08333333	20.92857143	2.221428571	0	0	0	0	0	0	4
22	Sp	22.79166667	39.33333333	41.5	5.391666667	0	0	0	2	1	1	3
23	Sp	21.91666667	25.33333333	33.70833333	3.379166667	1	1	0	0	0	0	2
24	Sp	13.375	17.69583333	43.54166667	3.145833333	1	1	0	0	0	0	2
25	Sp	17.08333333	12.43333333	21.25	2.216666667	2	1	1	2	2	0	0
26	Sp	20.75	11.83181818	29	2.322727273	0	0	0	0	0	0	5
27	Sp	22.16666667	11.07083333	41.83333333	2.3125	2	1	1	0	0	0	1
28	Sp	23.125	11.15	27.70833333	1.770833333	1	0	1	0	0	0	4
29	Sp	23.41666667	16.86666667	31	1.791666667	0	0	0	1	1	0	2
30	Sp	23.95833333	30.35416667	34.70833333	2.320833333	0	0	0	0	0	0	3
31	Sp	18.16666667	17.07916667	31.58333333	2.541666667	1	1	0	0	0	0	2
32	Sp	20.5	10.64583333	20	1.479166667	0	0	0	0	0	0	1
33	Sp	23.58333333	31.92916667	32.45833333	4.704166667	0	0	0	0	0	0	0
34	Sp	21.54166667	23.29166667	48.16666667	4.316666667	0	0	0	1	0	1	6
35	Sp	22.25	15.95	29.75	1.779166667	1	0	1	0	0	0	3
36	Sp	19.70833333	33.58333333	40.08695652	2.075	0	0	0	0	0	0	2
37	Sp	19.04166667	20.18333333	34.27272727	2.266666667	2	0	2	1	1	0	1
38	Sp	21.375	10.69166667	23.54166667	1.725	0	0	0	0	0	0	0
39	Sp	22.66666667	11.21666667	26.70833333	1.429166667	0	0	0	1	0	1	2
40	Sp	22.41666667	33.70833333	28.125	2.404166667	1	0	1	1	1	0	3
41	Sp	25.5	34.875	28.79166667	6.375	1	1	0	0	0	0	2
42	Sp	26.25	22.54583333	28.125	2.758333333	0	0	0	0	0	0	2
43	Sp	26.33333333	23.55833333	26.625	3.379166667	0	0	0	2	1	1	4
44	Sp	27.25	20.43478261	32.31818182	3.234782609	0	0	0	1	0	1	0
45	Sp	22.83333333	20.30833333	27.5	2.141666667	1	1	0	0	0	0	2
46	Sp	23.83333333	30.45833333	40.58333333	2.979166667	0	0	0	1	0	1	0
47	Sp	20.5	22.92916667	21.875	1.654166667	1	0	1	0	0	0	2
48	Sp	20.58333333	19.73333333	26.13043478	1.445833333	0	0	0	0	0	0	2
49	Sp	22.95833333	31.5	30.54166667	3.25	0	0	0	2	1	1	0
50	Sp	24.33333333	35.39130435	36.52173913	3.865217391	2	0	2	1	0	1	0
51	Sp	25.16666667	28.83333333	30.375	4.0375	1	0	1	0	0	0	1
52	Sp	26.20833333	28.04166667	18.70833333	2.725	0	0	0	2	0	2	1
53	Sp	22.54166667	21.51666667	34.83333333	2.175	2	1	1	0	0	0	3
54	Sp	25.70833333	30.54166667	33.41666667	2.304166667	1	0	1	1	1	0	2
55	Sp	26.16666667	32.16666667	30.375	2.854166667	1	1	0	0	0	0	1
56	Sp	27.41666667	21.275	19.5	2.458333333	0	0	0	0	0	0	4
57	Sp	19.54166667	19.51304348	26.39130435	1.32173913	0	0	0	0	0	0	2
58	Sp	21	46.55	35.91666667	3.15	0	0	0	1	0	1	1
59	Sp	23.79166667	38.125	28.5	2.520833333	1	1	0	0	0	0	2
60	Sp	25.20833333	27.33333333	17.20833333	4.170833333	0	0	0	0	0	0	1
61	Sp	28.41666667	23.21666667	15.875	2.279166667	0	0	0	3	2	1	1
62	Sp	29.75	17.88333333	16.5	2.916666667	1	0	1	1	1	0	4
63	Sp	28.33333333	17.89583333	16.58333333	3.233333333	1	1	0	1	0	1	4
64	Sp	23.95833333	18.20416667	24.39130435	2.495833333	0	0	0	1	0	1	0
65	Sp	21.5	25.59166667	26.83333333	1.9125	0	0	0	1	1	0	1
66	Sp	24.5	18.89166667	41.79166667	2.8625	1	1	0	0	0	0	4
67	Sp	24.83333333	22.45833333	40.54166667	7.5125	2	0	2	2	1	1	3
68	Sp	26.20833333	30.0625	44.75	4.954166667	1	0	1	0	0	0	3
69	Sp	28.7826087	25.34782609	49.2173913	3.056521739	3	0	3	0	0	0	5
70	Sp	26.53333333	17	33.4	3.93	1	0	1	0	0	0	2
71	Sp	23.45833333	20.52727273	17.875	3.186956522	2	0	2	1	1	0	8
72	Sp	24.33333333	20.47391304	16.91304348	1.904166667	0	0	0	3	2	1	0
73	Sp	27.16666667	17.02083333	16.70833333	2.083333333	0	0	0	1	1	0	2
74	Sp	28.25	20.95833333	29.79166667	3.491666667	2	0	2	3	1	2	4
75	Sp	29.54166667	19.64166667	22.75	2.716666667	0	0	0	3	1	2	2
76	Sp	29.20833333	19.24583333	28.79166667	3.35	0	0	0	0	0	0	4
77	Sp	27.16666667	24.29166667	28.08333333	3.241666667	0	0	0	1	1	0	4
78	Sp	24.66666667	29.08695652	20.33333333	2.92173913	0	0	0	0	0	0	2
79	Sp	25.66666667	29.69130435	42.41666667	3.379166667	0	0	0	2	1	1	3
80	Sp	25.29166667	29.62916667	31.79166667	2.345833333	0	0	0	0	0	0	1
81	Sp	24.20833333	22.91666667	13.41666667	1.391666667	0	0	0	1	1	0	0
82	Sp	24.83333333	16.90833333	17.5	4.504166667	1	1	0	2	2	0	4
83	Sp	25.16666667	15.9	19.33333333	4.7	0	0	0	1	0	1	2
84	Sp	26.13043478	18.26956522	22	4.952173913	1	1	0	1	0	1	7
85	Sp	28.08333333	22.75	32.125	3.016666667	1	1	0	1	0	1	7
86	Sp	27.625	19.94166667	32.79166667	3.15	0	0	0	2	1	1	3
87	Sp	26.83333333	17.08333333	26.29166667	6.15	1	0	1	1	1	0	2
88	Sp	25.20833333	15.60833333	14.58333333	4.420833333	0	0	0	0	0	0	2
89	Sp	24.70833333	22.69583333	14.83333333	2.570833333	1	0	1	1	1	0	8
90	Sp	27.70833333	15.35833333	10.91666667	1.825	1	1	0	1	0	1	1
91	Sp	28.08333333	21.23333333	21.41666667	2.345833333	0	0	0	0	0	0	5
92	Sp	25.16666667	18.79166667	15.41666667	1.6625	0	0	0	3	2	1	5
1	Sp	14.33333333	11.80416667	9.416666667	1.320833333	0	0	0	0	0	0	1
2	Sp	15.58333333	22.48333333	32.75	2.2625	0	0	0	0	0	0	4
3	Sp	19.75	25	39.125	3.775	0	0	0	1	1	0	5
4	Sp	14.45833333	18.88695652	20.69565217	3.486956522	1	0	1	1	0	1	5
5	Sp	16.33333333	20.325	6.208333333	2.933333333	0	0	0	1	1	0	3
6	Sp	16.04166667	18.8125	3.833333333	2.316666667	0	0	0	1	0	1	5
7	Sp	16.20833333	17.325	10.41666667	2.066666667	0	0	0	0	0	0	5
8	Sp	19.08333333	19.51666667	9.666666667	2.4625	0	0	0	0	0	0	2
9	Sp	17.58333333	19.625	21.54166667	2.2	0	0	0	1	1	0	2
10	Sp	13.56521739	15.73913043	32.70833333	2.395652174	0	0	0	1	1	0	0
11	Sp	12.70833333	20.92916667	10.08333333	1.7	0	0	0	0	0	0	1
12	Sp	14.29166667	21.59565217	8.086956522	1.882608696	1	0	1	0	0	0	2
13	Sp	19.34782609	30	18.625	3.047826087	0	0	0	0	0	0	4
14	Sp	20.70833333	34.29166667	36.86956522	4.825	0	0	0	0	0	0	4
15	Sp	22.41666667	29.54166667	41.45833333	5.179166667	0	0	0	0	0	0	3
16	Sp	23.16666667	36.43478261	45.75	9.734782609	2	0	2	1	0	1	2
17	Sp	24.20833333	34.79166667	47.58333333	3.8	2	0	2	0	0	0	2
18	Sp	25.66666667	24	20.60869565	3.75	1	1	0	0	0	0	3
19	Sp	24.5	24.375	28.41666667	3.854166667	2	1	1	1	1	0	5
20	Sp	23.58333333	25.99583333	40.95833333	3.245833333	1	0	1	0	0	0	2
21	Sp	20.25	16.25	14.95833333	2.408333333	1	0	1	2	1	1	3
22	Sp	19.25	12.22083333	38.16666667	2.904166667	2	0	2	0	0	0	2
23	Sp	17.45833333	19.93809524	22.26086957	2.013636364	0	0	0	0	0	0	3
24	Sp	16	13.10416667	11.83333333	2.020833333	2	0	2	0	0	0	1
25	Sp	14.91666667	18.06666667	8.583333333	1.775	0	0	0	0	0	0	1
26	Sp	18.70833333	31.87083333	11.33333333	2.079166667	0	0	0	1	1	0	9
27	Sp	17.83333333	30.08333333	12.33333333	1.233333333	1	0	1	0	0	0	4
28	Sp	18.125	23.125	13.125	3.708333333	0	0	0	1	0	1	2
29	Sp	21.54166667	18.5	19.41666667	3.920833333	0	0	0	0	0	0	4
30	Sp	24.33333333	29.72083333	27.25	3.008333333	0	0	0	1	0	1	4
31	Sp	25.16666667	29.4875	26.04166667	3.6125	1	0	1	0	0	0	3
32	Sp	26.25	26.575	31.20833333	3.354166667	0	0	0	0	0	0	2
33	Sp	26.45833333	25.20833333	26.56521739	4.279166667	0	0	0	1	1	0	4
34	Sp	27.29166667	20.98333333	27.95833333	6.579166667	0	0	0	0	0	0	4
35	Sp	27.58333333	19.66666667	27.125	3.4625	0	0	0	0	0	0	7
36	Sp	28	15.88333333	25.25	4.729166667	0	0	0	2	2	0	2
37	Sp	27.875	14.65416667	18.70833333	4.170833333	0	0	0	0	0	0	3
38	Sp	19.16666667	14.55833333	6.208333333	1.55	0	0	0	2	1	1	4
39	Sp	15.45833333	17.04166667	7	1.5875	0	0	0	1	0	1	1
40	Sp	17.25	18.79545455	8.5	1.886363636	0	0	0	0	0	0	2
41	Sp	17.375	21.87916667	7.208333333	2.645833333	0	0	0	1	0	1	6
42	Sp	16.33333333	20.63333333	16.95833333	1.679166667	0	0	0	3	3	0	6
43	Sp	17.83333333	29.95833333	18.95833333	1.645833333	0	0	0	1	1	0	4
44	Sp	18.75	24.56666667	24.91666667	2.758333333	1	0	1	0	0	0	4
45	Sp	19.04166667	27	28.08333333	2.7875	1	0	1	0	0	0	3
46	Sp	20.58333333	31.09583333	26.70833333	3.066666667	2	0	2	0	0	0	3
47	Sp	23.5	32.60869565	36	5.875	0	0	0	0	0	0	5
48	Sp	23.58333333	34.71304348	41.75	2.982608696	1	0	1	0	0	0	6
49	Sp	25.20833333	27.20833333	43.95833333	2.629166667	0	0	0	1	0	1	1
50	Sp	26.04166667	22.54166667	21.58333333	3.095833333	1	1	0	0	0	0	3
51	Sp	25.125	19.04166667	20.20833333	2.845833333	1	0	1	1	0	1	5
52	Sp	18.54166667	20.90833333	25.5	3.991666667	1	1	0	0	0	0	2
53	Sp	19.625	16.92083333	15.16666667	3.270833333	1	0	1	1	0	1	2
54	Sp	23	19.23809524	13	1.919047619	0	0	0	1	1	0	7
55	Sp	23.41666667	20.83333333	17.95833333	3.6	0	0	0	0	0	0	4
56	Sp	22.66666667	12.4	19.41666667	1.779166667	0	0	0	0	0	0	4
57	Sp	24.95833333	11.65	16.58333333	1.258333333	0	0	0	0	0	0	7
58	Sp	25.86956522	19.65454545	28.31818182	3.236363636	0	0	0	0	0	0	4
59	Sp	25.625	19.6375	31.66666667	3.429166667	0	0	0	3	3	0	3
60	Sp	26.25	21.82916667	32.79166667	3.941666667	1	0	1	0	0	0	2
61	Sp	24.58333333	20.77083333	40.29166667	4.983333333	2	0	2	0	0	0	2
62	Sp	24.75	27.04166667	37.2173913	2.354166667	1	0	1	0	0	0	6
63	Sp	26.875	19.70833333	26	2.758333333	0	0	0	2	1	1	2
64	Sp	27.625	15.18333333	21.70833333	2.679166667	0	0	0	2	2	0	2
65	Sp	21.41666667	18.63684211	25	2.505263158	0	0	0	0	0	0	0
66	Sp	19.875	27.77727273	16.22727273	2.2	1	0	1	0	0	0	6
67	Sp	24.25	41.375	38.70833333	3.733333333	0	0	0	1	1	0	4
68	Sp	24.83333333	22.83333333	39	3.7875	1	0	1	1	1	0	2
69	Sp	26.25	27.7875	28.41666667	2.675	0	0	0	1	1	0	5
70	Sp	25.66666667	19.90416667	23.75	2.820833333	0	0	0	0	0	0	5
71	Sp	25.58333333	17.0375	17.375	5.420833333	1	0	1	1	1	0	1
72	Sp	27.08333333	21.66666667	24.70833333	2.945833333	1	0	1	1	1	0	5
73	Sp	22.66666667	18.98333333	20.45833333	4.054166667	0	0	0	0	0	0	1
74	Sp	27.125	29.02083333	23.91666667	3.9125	1	0	1	1	1	0	0
75	Sp	27.91666667	28.52173913	35.56521739	6.275	1	0	1	1	0	1	6
76	Sp	28.83333333	23.75	28.54166667	4.4	2	1	1	0	0	0	3
77	Sp	29.41666667	18.39583333	17.54166667	4.554166667	1	1	0	1	1	0	3
78	Sp	28.5	15.25416667	20.66666667	3.104166667	0	0	0	0	0	0	9
79	Sp	29.70833333	17.12916667	17.29166667	2.7375	0	0	0	1	1	0	3
80	Sp	29.79166667	18.57826087	17.82608696	2.508695652	0	0	0	0	0	0	5
81	Sp	24.91666667	22.11666667	13.56521739	3.154166667	0	0	0	0	0	0	4
82	Sp	22.20833333	15.0125	13.125	1.375	0	0	0	1	1	0	3
83	Sp	24.66666667	28.6625	12.20833333	3.375	0	0	0	0	0	0	3
84	Sp	25.08333333	32	13.7826087	2.7625	0	0	0	2	2	0	2
85	Sp	24.58333333	22.08333333	6.458333333	1.725	0	0	0	0	0	0	6
86	Sp	24	19.82916667	10.04166667	3.0625	0	0	0	0	0	0	0
87	Sp	23.82608696	24.81363636	22.17391304	4.465217391	0	0	0	1	1	0	0
88	Sp	26.91666667	20.29166667	10.08333333	2.325	1	1	0	0	0	0	2
89	Sp	30	15.85	10.66666667	2.508333333	0	0	0	0	0	0	3
90	Sp	30.91666667	16.00416667	13.95833333	2.154166667	0	0	0	0	0	0	3
91	Sp	31.08333333	14.79583333	14.33333333	2.6625	1	0	1	2	1	1	1
92	Sp	28.75	16.55	17.91666667	2.7125	0	0	0	2	2	0	0
1	Sp	20.54166667	25.95833333	28.125	3.6	1	0	1	1	1	0	4
2	Sp	15.16666667	14.625	11.16666667	1.679166667	0	0	0	3	3	0	2
3	Sp	15.20833333	20.45416667	10.91666667	1.958333333	1	0	1	0	0	0	3
4	Sp	15.95833333	32.83333333	22.33333333	2.479166667	0	0	0	0	0	0	3
5	Sp	14.58333333	19.69166667	13.375	1.833333333	1	0	1	2	0	2	1
6	Sp	13.70833333	23.19166667	14.83333333	1.891666667	2	1	1	0	0	0	4
7	Sp	14.70833333	21.72916667	4.333333333	1.941666667	1	0	1	1	1	0	1
8	Sp	15.04166667	35.41666667	11.16666667	2.658333333	1	0	1	1	1	0	3
9	Sp	13.375	20.725	13.58333333	1.4125	1	0	1	0	0	0	3
10	Sp	15.29166667	18.24166667	34.33333333	2.279166667	0	0	0	0	0	0	2
11	Sp	18.75	25.4125	25.16666667	1.920833333	3	1	2	0	0	0	3
12	Sp	18.16666667	46.70833333	55.08333333	5.766666667	2	0	2	0	0	0	6
13	Sp	15.91666667	30.5	38.86956522	2.7625	2	0	2	0	0	0	2
14	Sp	14.625	17.93636364	38.26086957	4.417391304	2	0	2	0	0	0	1
15	Sp	17.79166667	16.65416667	22.375	2.754166667	3	2	1	1	1	0	6
16	Sp	18.91666667	35.70833333	35.66666667	3.304166667	1	0	1	0	0	0	4
17	Sp	20.66666667	36.59090909	42.52173913	4.533333333	1	1	0	1	0	1	3
18	Sp	22.54166667	32.54166667	36.58333333	3.308333333	1	0	1	1	0	1	3
19	Sp	24.41666667	31.08333333	40.29166667	3.7625	1	0	1	0	0	0	2
20	Sp	18.16666667	20.20833333	30.625	2.279166667	1	0	1	1	1	0	1
21	Sp	13.83333333	17.62916667	18.83333333	1.829166667	1	0	1	1	1	0	5
22	Sp	16.375	11.1125	11.70833333	1.254166667	0	0	0	3	1	2	4
23	Sp	19.83333333	9.825	10.45833333	1.129166667	0	0	0	0	0	0	5
24	Sp	21.375	17.56666667	13	1.495833333	0	0	0	1	1	0	2
25	Sp	22.66666667	33.66666667	33.04166667	3.341666667	1	0	1	0	0	0	1
26	Sp	25.125	28.99166667	30.04166667	4.458333333	0	0	0	0	0	0	5
27	Sp	24.86956522	23.14545455	19.86363636	3.868181818	1	0	1	0	0	0	7
28	Sp	27.29411765	33.52941176	26.72222222	3.876470588	1	0	1	0	0	0	3
29	Sp	25.95833333	22.875	22.08333333	3.254166667	2	0	2	1	0	1	6
30	Sp	22.95833333	14.92083333	40	3.629166667	1	0	1	2	1	1	5
31	Sp	22	25.2	35.375	3.025	1	0	1	1	0	1	5
32	Sp	18	22.075	12.04166667	1.825	1	1	0	0	0	0	4
33	Sp	19.04166667	23.07916667	18.33333333	2.116666667	0	0	0	0	0	0	3
34	Sp	18.95833333	29.30434783	24.39130435	3.07826087	0	0	0	1	0	1	3
35	Sp	18.58333333	15.55416667	27.95833333	2.683333333	0	0	0	0	0	0	1
36	Sp	21.54166667	16.07083333	27.45833333	2.3625	0	0	0	1	1	0	4
37	Sp	20.54166667	12.86666667	27.79166667	2.316666667	1	0	1	0	0	0	5
38	Sp	19.41666667	39.99166667	25.41666667	2.054166667	1	0	1	0	0	0	4
39	Sp	21.79166667	33.04166667	34.04166667	4.208333333	2	0	2	0	0	0	5
40	Sp	21.79166667	24.33333333	17.125	1.845833333	2	0	2	0	0	0	3
41	Sp	22.875	17.21904762	15.26086957	2.760869565	1	0	1	1	0	1	2
42	Sp	24.91666667	21.57083333	17.54166667	2.020833333	0	0	0	1	1	0	1
43	Sp	25.45833333	22.66666667	26.45833333	3.266666667	1	0	1	2	1	1	0
44	Sp	24.875	14.23333333	23.08333333	2.420833333	1	1	0	0	0	0	2
45	Sp	20	15.22083333	18.29166667	1.2625	2	0	2	2	1	1	4
46	Sp	22.66666667	12.81666667	16.91666667	1.483333333	0	0	0	0	0	0	3
47	Sp	24.66666667	23.875	24.875	2.945833333	0	0	0	0	0	0	1
48	Sp	25.25	24.625	24.20833333	3.308333333	2	0	2	0	0	0	1
49	Sp	25.43478261	22.13043478	23.2173913	2.518181818	0	0	0	1	1	0	5
50	Sp	25.91666667	24.20833333	32.95833333	4.1375	2	0	2	0	0	0	5
51	Sp	22.95833333	17.95833333	18.20833333	2.629166667	0	0	0	2	2	0	2
52	Sp	22.66666667	19.2375	15.875	3.141666667	2	0	2	0	0	0	8
53	Sp	21.73913043	23	12.73913043	1.75	0	0	0	1	1	0	3
54	Sp	20.375	17.25416667	22.25	2.15	0	0	0	1	1	0	0
55	Sp	22.08333333	29.1875	18.83333333	1.941666667	2	0	2	1	1	0	1
56	Sp	23.41666667	33.125	24.08333333	3.8875	0	0	0	0	0	0	4
57	Sp	25.08333333	24.225	11.20833333	2.041666667	1	0	1	0	0	0	2
58	Sp	25.25	24.16666667	21.04166667	4.125	1	0	1	0	0	0	3
59	Sp	22.75	15.25833333	24.91666667	3.741666667	1	0	1	0	0	0	4
60	Sp	21.95833333	18.1375	28.58333333	1.958333333	1	0	1	0	0	0	3
61	Sp	21.75	22.83333333	20.125	1.826086957	0	0	0	1	1	0	1
62	Sp	20.875	41.13333333	21.29166667	1.970833333	2	1	1	0	0	0	2
63	Sp	24.08333333	22.20833333	14.45833333	1.945833333	2	0	2	0	0	0	2
64	Sp	23.33333333	12.41666667	17.58333333	1.620833333	0	0	0	1	0	1	3
65	Sp	24.20833333	24.32916667	25.25	1.7375	1	0	1	0	0	0	9
66	Sp	19.33333333	19.13333333	15.33333333	1.516666667	1	0	1	0	0	0	1
67	Sp	17.91666667	25.3625	11.08333333	2	1	1	0	0	0	0	3
68	Sp	21.41666667	37.73913043	17.30434783	3.460869565	0	0	0	0	0	0	5
69	Sp	23.58333333	29.79166667	20.58333333	4.366666667	1	0	1	1	1	0	2
70	Sp	23.95833333	30.66666667	13	2.2125	1	0	1	0	0	0	3
71	Sp	24.79166667	23.70833333	17.83333333	3.320833333	1	0	1	0	0	0	1
72	Sp	27.20833333	22.79166667	18.08333333	3.291666667	0	0	0	1	1	0	3
73	Sp	27.08333333	24.4125	15.04166667	2.383333333	1	0	1	0	0	0	5
74	Sp	26.70833333	28.66666667	20.70833333	4.620833333	0	0	0	1	0	1	3
75	Sp	29.91666667	15.04166667	11.5	2.058333333	1	0	1	1	1	0	4
76	Sp	26.08333333	18.19166667	11.65217391	1.613043478	1	0	1	0	0	0	4
77	Sp	24.375	27.03333333	45.16666667	4.475	1	0	1	0	0	0	5
78	Sp	27.375	20.95833333	24.83333333	2.033333333	3	1	2	1	0	1	4
79	Sp	28	15.6	12.5	2.179166667	2	0	2	1	1	0	2
80	Sp	26.25	23.9	8.708333333	2.758333333	0	0	0	0	0	0	4
81	Sp	24.83333333	22.2	9.3	2.545833333	0	0	0	0	0	0	3
82	Sp	19.75	29.74583333	20.98591401	1.366666667	0	0	0	0	0	0	4
83	Sp	23.79166667	32.05263158	20.98591401	1.636842105	1	0	1	0	0	0	1
84	Sp	24.70833333	29.09090909	5.285714286	3.182608696	1	0	1	0	0	0	4
85	Sp	27	21.12083333	9.333333333	1.7875	0	0	0	0	0	0	2
86	Sp	27.5	17.01666667	11.66666667	2.125	0	0	0	0	0	0	5
87	Sp	28.875	17.22083333	13.33333333	2.441666667	0	0	0	0	0	0	3
88	Sp	27.41666667	23.67083333	25.75	2.945833333	2	2	0	1	1	0	5
89	Sp	27.95833333	22.54166667	39.16666667	3.545833333	1	1	0	0	0	0	2
90	Sp	26.16666667	30.60869565	13.30434783	2.045833333	1	1	0	1	1	0	5
91	Sp	27	25.80952381	17.26086957	2.634782609	0	0	0	1	0	1	3
92	Sp	27.66666667	23.54166667	20.29166667	2.929166667	0	0	0	0	0	0	2
1	Su	30.29166667	22.5	36.83333333	4.033333333	1	0	1	0	0	0	1
2	Su	30.08333333	14.60833333	28.91666667	3.3	1	1	0	0	0	0	6
3	Su	28.125	16.50416667	23.16666667	2.8	0	0	0	0	0	0	1
4	Su	26.66666667	20.64583333	22.29166667	2.1875	1	0	1	1	1	0	1
5	Su	26.375	25.95	24.08333333	3.304166667	0	0	0	0	0	0	2
6	Su	27.70833333	17.8	18.34782609	2.227272727	0	0	0	1	1	0	2
7	Su	28.66666667	27.19166667	31.20833333	6.304166667	0	0	0	0	0	0	0
8	Su	30.25	20.16666667	26.29166667	3.241666667	0	0	0	0	0	0	1
9	Su	29.08333333	17.33333333	22.625	2.579166667	1	1	0	0	0	0	0
10	Su	26	19.12173913	33.14285714	2.966666667	0	0	0	0	0	0	1
11	Su	25.875	29.2375	26.75	3.245833333	0	0	0	1	0	1	2
12	Su	26.91666667	17.375	19.45833333	3.25	0	0	0	2	2	0	1
13	Su	27.70833333	11.17083333	14.95833333	1.479166667	0	0	0	1	0	1	2
14	Su	29.20833333	19.63333333	21.95833333	2.741666667	0	0	0	0	0	0	3
15	Su	29.33333333	19.2	25.33333333	3.708333333	1	1	0	0	0	0	2
16	Su	29.04166667	19.0375	27.25	4.1625	0	0	0	0	0	0	6
17	Su	29.54166667	23.79583333	29.125	3.5625	0	0	0	0	0	0	3
18	Su	29.95833333	19.275	23.79166667	2.703065958	0	0	0	1	1	0	1
19	Su	29.79166667	17.7	23.125	2.703065958	0	0	0	0	0	0	5
20	Su	29.875	25.22727273	31.43478261	2.703065958	1	0	1	0	0	0	1
21	Su	32	24.26666667	36.75	2.703065958	0	0	0	0	0	0	0
22	Su	30.29166667	17.72083333	24.25	2.703065958	1	1	0	0	0	0	1
23	Su	28.875	19.0375	22.875	2.703065958	0	0	0	0	0	0	4
24	Su	28.875	19.73333333	20	2.703065958	0	0	0	0	0	0	1
25	Su	30	19.74583333	18.83333333	2.703065958	1	1	0	0	0	0	2
26	Su	31	17.4	32.70833333	2.703065958	0	0	0	0	0	0	0
27	Su	31.54166667	15.11666667	28.75	2.703065958	0	0	0	0	0	0	1
28	Su	30.79166667	18.39166667	29.04166667	2.703065958	0	0	0	0	0	0	3
29	Su	30.70833333	21.70833333	36	2.703065958	0	0	0	1	0	1	2
30	Su	30.125	17.75	42.625	2.703065958	0	0	0	0	0	0	0
31	Su	30.83333333	15.8125	26.83333333	2.703065958	0	0	0	0	0	0	1
32	Su	30.04166667	20.64782609	32.52173913	2.703065958	1	0	1	1	1	0	1
33	Su	29.83333333	21.47916667	27.125	2.703065958	1	0	1	1	1	0	0
34	Su	30.20833333	21.29166667	24.41666667	2.703065958	1	0	1	0	0	0	1
35	Su	28.83333333	20.80833333	24.25	2.703065958	0	0	0	0	0	0	0
36	Su	28.25	21.04583333	20.95833333	2.083333333	1	1	0	0	0	0	0
37	Su	28.08333333	18.15416667	17.83333333	2.341666667	0	0	0	0	0	0	0
38	Su	29.75	16.18333333	20.41666667	2.475	1	0	1	2	2	0	1
39	Su	29.83333333	17.80833333	21.16666667	3.1875	0	0	0	0	0	0	0
40	Su	29.54166667	14.96666667	18.625	2.379166667	0	0	0	0	0	0	2
41	Su	29.29166667	13.60416667	20.83333333	3.208333333	0	0	0	1	0	1	1
42	Su	28.66666667	7.583333333	14.83333333	1.683333333	0	0	0	1	1	0	7
43	Su	27.25	13.65416667	14.54166667	1.295833333	0	0	0	0	0	0	2
44	Su	28.91666667	17.625	20.16666667	1.858333333	0	0	0	0	0	0	1
45	Su	28.33333333	22.67083333	22.25	2.433333333	0	0	0	0	0	0	2
46	Su	29.91666667	10.82083333	13.66666667	1.995833333	0	0	0	0	0	0	2
47	Su	29.91666667	8.754166667	13.45833333	1.516666667	0	0	0	1	1	0	0
48	Su	28.83333333	9.186956522	11.39130435	1.595652174	0	0	0	0	0	0	1
49	Su	28.91666667	24.10833333	18.58333333	2.65	0	0	0	0	0	0	1
50	Su	29.33333333	19.85	24.375	4.108333333	0	0	0	1	0	1	3
51	Su	29.91666667	11.90833333	26.08333333	2.479166667	1	0	1	1	0	1	2
52	Su	30.41666667	12.15909091	21.75	2.604347826	0	0	0	0	0	0	3
53	Su	30.54166667	18.17083333	30.70833333	3.5875	2	0	2	0	0	0	0
54	Su	30.29166667	19.3625	33.75	4.05	1	0	1	1	1	0	2
55	Su	29.33333333	18.04166667	27.45833333	2.770833333	0	0	0	0	0	0	1
56	Su	28.375	19.35416667	16.75	2.3	0	0	0	0	0	0	2
57	Su	29	20.41666667	20.875	3.058333333	0	0	0	0	0	0	1
58	Su	29.91666667	16.20833333	24.33333333	2.925	0	0	0	1	0	1	5
59	Su	30.5	12.64583333	18.58333333	2.220833333	0	0	0	0	0	0	3
60	Su	30.33333333	18.44782609	22.66666667	2.656521739	0	0	0	1	0	1	3
61	Su	29.41666667	21.95833333	22.66666667	3.108333333	0	0	0	0	0	0	1
62	Su	29.83333333	12.11	14.2173913	1.39047619	1	0	1	0	0	0	3
63	Su	29.95833333	18.7047619	20.75	2.895652174	0	0	0	2	0	2	5
64	Su	30.58333333	19.625	24.625	3.608333333	0	0	0	0	0	0	3
65	Su	31.25	15.9875	24.58333333	2.754166667	0	0	0	0	0	0	4
66	Su	31.45833333	19.39166667	25.5	4.504166667	0	0	0	2	2	0	1
67	Su	30.29166667	18.92916667	23.08333333	4.416666667	0	0	0	0	0	0	3
68	Su	30.625	19.73478261	30.95833333	3.466666667	0	0	0	0	0	0	1
69	Su	31.66666667	19.63333333	25.625	3.579166667	0	0	0	0	0	0	3
70	Su	33.2	22.8	35.25	5.826666667	0	0	0	0	0	0	1
71	Su	30.5	17.875	28.41666667	3.795833333	0	0	0	2	1	1	1
72	Su	30.79166667	10.7	17.08333333	2.416666667	2	0	2	0	0	0	1
73	Su	31.5	7.552173913	16.08695652	1.447826087	0	0	0	0	0	0	2
74	Su	31.875	6.704166667	10.79166667	1.625	0	0	0	0	0	0	3
75	Su	29.25	18.6125	16.125	3.333333333	1	0	1	0	0	0	2
76	Su	27.5	24.12083333	19.29166667	2.720833333	0	0	0	1	1	0	2
77	Su	28.625	17.45833333	14.52173913	1.95	0	0	0	0	0	0	1
78	Su	28.45833333	19.32916667	19.79166667	2.020833333	0	0	0	0	0	0	2
79	Su	29.25	17.61666667	26.79166667	3.225	0	0	0	0	0	0	6
80	Su	30.33333333	20.77083333	27.375	4.054166667	0	0	0	0	0	0	4
81	Su	27.5	21.27083333	18.29166667	2.995833333	0	0	0	0	0	0	0
82	Su	26.91666667	13.9	11.45833333	2.283333333	0	0	0	2	0	2	0
83	Su	27.375	25.1625	14.70833333	2.308333333	0	0	0	0	0	0	1
84	Su	27.66666667	25.58333333	17.45833333	3.095833333	1	0	1	0	0	0	0
85	Su	28.29166667	19.29166667	16.95833333	2.229166667	0	0	0	0	0	0	4
86	Su	28.375	16.425	17.08333333	2.25	0	0	0	0	0	0	7
87	Su	29.875	20.62083333	21.29166667	3.783333333	0	0	0	0	0	0	0
88	Su	30.41666667	10.52916667	15.79166667	2.120833333	1	0	1	0	0	0	2
89	Su	30.375	9.058333333	9.583333333	1.516666667	0	0	0	0	0	0	0
90	Su	26.75	17.2625	11	2.395833333	0	0	0	1	0	1	3
91	Su	28.04166667	23.73913043	16	3.539130435	0	0	0	0	0	0	0
92	Su	26.58333333	24.66666667	17.79166667	2.904166667	1	0	1	0	0	0	0
1	Su	25.04166667	18.04166667	16.29166667	4.008333333	0	0	0	0	0	0	1
2	Su	25.41666667	21.0375	14.66666667	1.9875	1	0	1	1	1	0	3
3	Su	25.125	14.37916667	14.70833333	1.695833333	1	0	1	2	2	0	0
4	Su	25.79166667	22.54166667	15.33333333	2.329166667	1	0	1	1	1	0	2
5	Su	27.25	16.62916667	17.45833333	2.1	0	0	0	2	1	1	3
6	Su	28.2173913	19.5173913	16.17391304	3.973913043	0	0	0	1	0	1	5
7	Su	30	23.60869565	35.17391304	3.722727273	0	0	0	1	1	0	1
8	Su	30.125	22.70833333	26.08333333	2.316666667	0	0	0	1	1	0	2
9	Su	30.08333333	17.53333333	16.875	2.325	0	0	0	2	1	1	5
10	Su	31.04166667	13.8125	16.45833333	1.558333333	1	0	1	1	0	1	0
11	Su	30.30434783	12.46956522	18.39130435	1.965217391	0	0	0	0	0	0	3
12	Su	25	22.34782609	9	1.77826087	0	0	0	2	2	0	2
13	Su	26.58333333	17.75217391	38	3.4625	0	0	0	1	1	0	1
14	Su	26.75	26.11666667	14.66666	3.2	1	0	1	2	2	0	4
15	Su	27.20833333	25.25	10.125	2.266666667	0	0	0	1	1	0	4
16	Su	26.75	25.79166667	11.625	2.358333333	2	0	2	1	1	0	0
17	Su	29.45833333	11.55652174	8.25	1.445833333	1	0	1	4	3	1	2
18	Su	29.43478261	17.9173913	18.54166667	3.181818182	0	0	0	0	0	0	8
19	Su	27.375	24.31666667	19.34083333	2.9375	2	0	2	1	1	0	2
20	Su	26.375	24.80833333	16.375	3.008333333	0	0	0	0	0	0	7
21	Su	24.875	32.04166667	18.31083233	3.4375	0	0	0	0	0	0	4
22	Su	27.58333333	26.29130435	19.12453333	2.054166667	0	0	0	1	0	1	4
23	Su	28.41666667	22.41666667	25.45833333	2.316666667	1	0	1	1	1	0	5
24	Su	28.95833333	17.36666667	23.2137	2.141666667	1	0	1	1	1	0	1
25	Su	28.79166667	20.84583333	26.3278	2.545833333	0	0	0	1	1	0	5
26	Su	28.5	22.42272727	22.3987	2.481818182	2	1	1	0	0	0	5
27	Su	29.58333333	18.37916667	30.875	2.420833333	1	0	1	0	0	0	2
28	Su	30.25	8.85	14.25	1.4	0	0	0	1	1	0	6
29	Su	30.83333333	16.94583333	16.875	2.254166667	0	0	0	1	1	0	4
30	Su	30.16666667	18.04166667	17.91666667	3.375	0	0	0	0	0	0	6
31	Su	30.91666667	13.20833333	21.08333333	3.066666667	1	0	1	1	0	1	6
32	Su	30.45833333	16.48333333	17.29166667	2.741666667	0	0	0	2	1	1	3
33	Su	30.70833333	21.775	26.33333333	4.795833333	1	0	1	0	0	0	3
34	Su	31.20833333	13.81666667	15.25	2.05	0	0	0	1	0	1	2
35	Su	31.04166667	18.8625	25.41666667	3.191666667	1	0	1	0	0	0	4
36	Su	29.83333333	25.27391304	30.08695652	2.986956522	0	0	0	0	0	0	6
37	Su	30.125	19.87083333	26.83333333	2.658333333	2	0	2	3	2	1	3
38	Su	30.95833333	14.72916667	22.29166667	2.504166667	0	0	0	3	1	2	2
39	Su	31.875	20.25416667	29.95833333	3.0125	0	0	0	1	0	1	4
40	Su	32.16666667	20.45	25.70833333	3.216666667	0	0	0	1	1	0	6
41	Su	31.58333333	17.69583333	24.91666667	2.866666667	0	0	0	1	0	1	3
42	Su	31.58333333	15.92083333	22.58333333	2.875	0	0	0	3	3	0	3
43	Su	31.54166667	18.67916667	24.75	3.379166667	0	0	0	1	1	0	3
44	Su	31.16666667	15.70416667	21.375	2.616666667	1	0	1	0	0	0	2
45	Su	30.25	17.6625	21.83333333	2.25	0	0	0	0	0	0	5
46	Su	28.5	22.02916667	22	1.9875	0	0	0	2	1	1	7
47	Su	30.29166667	17.9375	20.45833333	3.554166667	1	0	1	2	1	1	3
48	Su	30.30434783	17.7	12.9	2.091304348	0	0	0	1	0	1	3
49	Su	31.04166667	17.41666667	19.5943	3.1	0	0	0	0	0	0	2
50	Su	31.875	7.829166667	14.678	1.808333333	0	0	0	3	3	0	2
51	Su	32.29166667	5.558333333	14.23768	1.554166667	1	0	1	2	1	1	5
52	Su	31.29166667	5.375	15.67352	1.254166667	0	0	0	0	0	0	3
53	Su	30.54166667	6.833333333	12.36925	1.079166667	1	0	1	3	3	0	3
54	Su	31.20833333	5.8875	13.34543	1.3875	1	0	1	0	0	0	1
55	Su	31.08333333	7.425	10.64855	1.275	0	0	0	4	4	0	1
56	Su	28.16666667	17.2875	16.34563	3.0625	0	0	0	1	1	0	0
57	Su	30.625	12.35	14.7	2.604166667	1	0	1	0	0	0	1
58	Su	31.45833333	5.283333333	10.33333333	1.220833333	1	0	1	0	0	0	2
59	Su	31.29166667	4.933333333	8.791666667	1.4375	0	0	0	1	1	0	3
60	Su	28.625	8.704166667	11.29166667	2.140909091	0	0	0	0	0	0	3
61	Su	28.25	8.270833333	9.708333333	1.6125	0	0	0	0	0	0	2
62	Su	27.5	7.85	12.08333333	1.258333333	2	0	2	1	1	0	3
63	Su	27.08333333	10.98333333	11.45833333	1.616666667	0	0	0	0	0	0	2
64	Su	28	23.95652174	20.95652174	2.786956522	0	0	0	1	0	1	4
65	Su	29.33333333	18.9375	31.875	2.341666667	2	0	2	0	0	0	1
66	Su	28.54166667	16.97083333	31.75	2.775	0	0	0	2	1	1	3
67	Su	28.79166667	24.125	40.58333333	4.191666667	0	0	0	0	0	0	0
68	Su	30.83333333	19.32083333	26.79166667	3.3875	0	0	0	0	0	0	4
69	Su	31.75	20.88333333	24.625	3.908333333	0	0	0	0	0	0	0
70	Su	29.125	24.12916667	26.75	2.241666667	0	0	0	1	1	0	4
71	Su	30	23.13043478	25.45454545	4.273913043	1	0	1	0	0	0	8
72	Su	29.875	19.58333333	22.125	2.633333333	0	0	0	0	0	0	3
73	Su	28.25	17.24583333	15	1.879166667	1	0	1	2	0	2	4
74	Su	29.29166667	19.85652174	21.34782609	2.682608696	2	0	2	0	0	0	2
75	Su	30.83333333	10.9	15.33333333	1.708333333	0	0	0	1	1	0	3
76	Su	30.95833333	6.695833333	9.958333333	1.616666667	0	0	0	0	0	0	6
77	Su	31.66666667	9.8875	14.75	1.920833333	0	0	0	1	0	1	1
78	Su	28.5	21.1	16.95833333	2.858333333	0	0	0	0	0	0	0
79	Su	30.45833333	15.16666667	14.79166667	2.066666667	0	0	0	0	0	0	5
80	Su	30.75	9.116666667	10.95833333	1.404166667	0	0	0	0	0	0	2
81	Su	30.625	9.8625	12.79166667	1.508333333	0	0	0	0	0	0	4
82	Su	30.66666667	9.0625	9.083333333	1.841666667	2	0	2	0	0	0	7
83	Su	29.33333333	10.52083333	10.54166667	2.004166667	0	0	0	0	0	0	3
84	Su	29.25	9.254166667	9.916666667	1.745833333	0	0	0	1	1	0	0
85	Su	29.625	7.033333333	15.08333333	1.308333333	0	0	0	0	0	0	3
86	Su	30.41666667	7.670833333	13.625	1.233333333	0	0	0	1	0	1	0
87	Su	28.41666667	11.84583333	14.45833333	1.4125	0	0	0	2	2	0	4
88	Su	30.16666667	14.1375	19.83333333	2.4375	0	0	0	2	1	1	2
89	Su	28.75	17.38421053	16.52173913	2.39	1	0	1	0	0	0	2
90	Su	29.41666667	22.47619048	44	3.4	0	0	0	0	0	0	0
91	Su	27.70833333	26.64166667	34	2.504166667	1	0	1	0	0	0	3
92	Su	27.70833333	20.95	26.54166667	2.229166667	0	0	0	1	1	0	0
1	Su	28.45833333	25.77272727	15.05555556	2.718181818	0	0	0	0	0	0	3
2	Su	29.5	18.89583333	18.04347826	3.7	0	0	0	0	0	0	3
3	Su	30.45833333	16.35	15.13043478	3.208333333	0	0	0	2	2	0	2
4	Su	28.79166667	23.54166667	13.25	5.0875	0	0	0	1	1	0	3
5	Su	30.33333333	16.95	17.61904762	3.275	1	0	1	1	1	0	4
6	Su	27.04166667	18.07083333	19.125	2.2125	0	0	0	2	2	0	3
7	Su	27.20833333	17.79166667	10.625	1.695833333	0	0	0	0	0	0	1
8	Su	29.45833333	19.40416667	14.70833333	2.829166667	0	0	0	2	1	1	1
9	Su	30.41666667	18.79166667	16.20833333	2.608333333	1	1	0	0	0	0	3
10	Su	30.95833333	19.12916667	18.375	3.454166667	1	0	1	1	1	0	3
11	Su	31.54166667	20.35	17.17391304	3.75	1	0	1	0	0	0	4
12	Su	30.625	19.75	18.08333333	2.945833333	0	0	0	1	1	0	4
13	Su	29.04166667	19.04166667	15.29166667	2.316666667	0	0	0	1	0	1	4
14	Su	37	18.95833333	16.64285714	2.758333333	2	1	1	2	2	0	3
15	Su	36	21	20.98591401	5.128571429	2	1	1	0	0	0	2
16	Su	31.1	21.93809524	24.25	4.352380952	0	0	0	1	1	0	2
17	Su	30.45454545	16.67	13.47826087	3.255	1	1	0	0	0	0	1
18	Su	31.16666667	20.75416667	12.16666667	3.175	1	1	0	0	0	0	5
19	Su	30.375	15.69583333	14.58333333	2.566666667	1	1	0	2	1	1	3
20	Su	29.70833333	14.78333333	17.95833333	3.370833333	0	0	0	0	0	0	0
21	Su	29.04166667	15.75416667	15.16666667	3.008333333	0	0	0	1	0	1	3
22	Su	29	18.30416667	12.52173913	3.745833333	0	0	0	0	0	0	3
23	Su	28.54166667	21.0625	11.375	2.966666667	1	0	1	0	0	0	1
24	Su	28.23809524	22.08095238	14.08333333	3.123809524	0	0	0	1	1	0	3
25	Su	30.20833333	16.03333333	12.70833333	2.558333333	0	0	0	0	0	0	2
26	Su	31.5	16.14583333	13.625	2.425	0	0	0	1	1	0	3
27	Su	31.54166667	13.99166667	15	2.3375	0	0	0	1	1	0	1
28	Su	31.70833333	13.31666667	14.45833333	2.070833333	0	0	0	0	0	0	2
29	Su	31.375	15.23636364	14.95652174	1.904347826	0	0	0	1	1	0	2
30	Su	31.45833333	16.9	14.95833333	2.725	0	0	0	0	0	0	1
31	Su	31.625	15.09583333	15.125	2.120833333	1	0	1	0	0	0	0
32	Su	31.41666667	16.3375	15.41666667	2.445833333	0	0	0	1	1	0	5
33	Su	30.58333333	20.54166667	16.95652174	2.645833333	0	0	0	1	0	1	5
34	Su	29.54166667	13.92916667	15.5	1.816666667	1	1	0	0	0	0	1
35	Su	31.25	7.591666667	2.333333333	1.7375	1	0	1	0	0	0	4
36	Su	31.75	9.75	5.086956522	1.3375	1	0	1	1	0	1	3
37	Su	31.54166667	10.11666667	6.791666667	1.9	0	0	0	0	0	0	1
38	Su	31.875	6.729166667	2.333333333	1.229166667	0	0	0	0	0	0	2
39	Su	29.58333333	10.02083333	4.333333333	1.604166667	0	0	0	0	0	0	0
40	Su	26.29166667	7.783333333	2.958333333	1.341666667	0	0	0	0	0	0	1
41	Su	30.70833333	13.20833333	13.91666667	2.15	0	0	0	1	1	0	4
42	Su	30.04166667	12.75416667	12.16666667	1.466666667	1	0	1	0	0	0	1
43	Su	30.5	18.75789474	15.38095238	3.926315789	0	0	0	0	0	0	2
44	Su	29.22727273	17.80909091	21	3.381818182	1	0	1	2	2	0	0
45	Su	29.33333333	21.33333333	25	5.133333333	1	0	1	0	0	0	3
46	Su	30.04166667	17.45833333	26.45833333	3.2875	0	0	0	0	0	0	6
47	Su	30.20833333	18.07083333	26.33333333	4.720833333	0	0	0	1	1	0	4
48	Su	30.83333333	11.6625	18.75	1.579166667	1	0	1	0	0	0	5
49	Su	28.83333333	16.1625	12	1.929166667	0	0	0	1	1	0	3
50	Su	28.70833333	17.3125	4.863636364	6.620833333	0	0	0	2	2	0	2
51	Su	30.58333333	17.67727273	6.6	5.873913043	1	0	1	0	0	0	3
52	Su	29.83333333	23.04166667	12.33333333	5.116666667	1	0	1	2	2	0	2
53	Su	28.41666667	20.32916667	11.25	2.4125	0	0	0	0	0	0	1
54	Su	28.5	21.05416667	14.65217391	3.229166667	0	0	0	1	1	0	1
55	Su	29.54166667	17.74583333	15.45833333	2.991666667	0	0	0	0	0	0	1
56	Su	29.79166667	11	5.916666667	1.4875	1	0	1	1	1	0	5
57	Su	28.45833333	15.31666667	7.458333333	1.7125	0	0	0	0	0	0	4
58	Su	28.04166667	18.4125	5.791666667	1.658333333	0	0	0	0	0	0	0
59	Su	28.83333333	20.33333333	7.695652174	2.775	0	0	0	1	1	0	2
60	Su	27.95833333	23	13	2.07	0	0	0	0	0	0	1
61	Su	29	19.45416667	12.33333333	3.95	0	0	0	0	0	0	2
62	Su	29.54166667	17.09583333	11.45833333	6.2375	0	0	0	0	0	0	0
63	Su	29.75	14.1	11.66666667	3.883333333	0	0	0	1	1	0	0
64	Su	29.41666667	18.42083333	15	4.658333333	0	0	0	1	0	1	4
65	Su	29.375	20.12916667	16.375	4.954166667	0	0	0	0	0	0	4
66	Su	28.33333333	18.11666667	18.25	2.208333333	0	0	0	1	1	0	0
67	Su	29.29166667	10.075	7.416666667	3.554166667	0	0	0	0	0	0	1
68	Su	28.95833333	5.925	5	2.454166667	0	0	0	1	0	1	4
69	Su	27.375	2.379166667	3.571428571	1.0875	1	0	1	0	0	0	1
70	Su	28.70833333	16.03333333	7.458333333	1.595833333	0	0	0	1	0	1	4
71	Su	29.16666667	20.37083333	16.875	2.866666667	0	0	0	1	0	1	2
72	Su	29.04166667	23.49047619	17.95454545	2.8	0	0	0	0	0	0	1
73	Su	29.58333333	18.59583333	13.375	4.420833333	0	0	0	0	0	0	3
74	Su	28.20833333	17.75	9.791666667	2.541666667	0	0	0	0	0	0	3
75	Su	28.375	17.2375	5.833333333	2.391666667	1	0	1	1	1	0	2
76	Su	29.75	14.87916667	2.958333333	1.8875	0	0	0	0	0	0	1
77	Su	28.625	14.8875	2.5	1.725	1	0	1	1	1	0	1
78	Su	29.29166667	17.21666667	7	2.045833333	0	0	0	0	0	0	2
79	Su	27.75	19.42608696	6	2.475	0	0	0	0	0	0	1
80	Su	29.625	15.72916667	9.958333333	3.725	0	0	0	0	0	0	4
81	Su	30.875	6.1125	5.666666667	1.441666667	0	0	0	0	0	0	5
82	Su	29.875	6.6375	2.625	1.420833333	0	0	0	1	1	0	1
83	Su	29.375	7.9875	2.695652174	1.308333333	1	0	1	0	0	0	3
84	Su	27.16666667	11.7625	1.916666667	2.020833333	1	0	1	1	1	0	1
85	Su	29.25	17.22631579	6.217391304	2.680952381	0	0	0	1	0	1	0
86	Su	27.75	21.24761905	8.652173913	4.436363636	0	0	0	0	0	0	2
87	Su	27.79166667	20.77083333	11.5	4.583333333	0	0	0	0	0	0	2
88	Su	25.125	24.65833333	6.652173913	2.454166667	0	0	0	0	0	0	2
89	Su	25.66666667	29.34166667	10.23809524	2.8375	0	0	0	0	0	0	1
90	Su	26.125	21.15416667	4.454545455	3.0125	0	0	0	1	1	0	1
91	Su	26	18.45	2.708333333	2.191666667	2	0	2	0	0	0	3
92	Su	25.33333333	23.75416667	4.25	2.779166667	0	0	0	0	0	0	0
1	Su	28.95833333	19.70833333	25.04166667	2.9875	3	2	1	0	0	0	4
2	Su	30.125	15.75	13.33333333	2.379166667	0	0	0	3	2	1	2
3	Su	27.625	24.1875	18.125	3.445833333	1	0	1	2	2	0	7
4	Su	27.91666667	26.26521739	26.43478261	4.713043478	0	0	0	1	1	0	2
5	Su	27.04166667	26.65833333	27.375	2.308695652	1	0	1	3	1	2	5
6	Su	25.45833333	27.78333333	27.08333333	3.283333333	1	0	1	1	1	0	7
7	Su	26.16666667	26.875	15.29166667	2.7375	0	0	0	11	1	0	2
8	Su	26.58333333	19.45833333	8.375	2.1625	0	0	0	1	1	0	4
9	Su	27.04166667	15.92173913	8.772727273	1.808695652	1	0	1	1	1	0	4
10	Su	26.75	16.14583333	6.708333333	1.3375	3	1	2	1	0	1	1
11	Su	25.625	16.9375	6	1.179166667	0	0	0	2	1	1	3
12	Su	26.625	11.97916667	16.875	1.4	0	0	0	0	0	0	2
13	Su	27.625	13.88181818	30	1.8	0	0	0	1	1	0	0
14	Su	28.75	19.10833333	25.16666667	3.254166667	1	0	1	0	0	0	2
15	Su	28.375	22.875	21.41666667	2.533333333	0	0	0	1	1	0	2
16	Su	28.54166667	21.11304348	14.82608696	2.191304348	0	0	0	0	0	0	6
17	Su	30.33333333	16.69166667	9.708333333	2.195833333	2	1	1	2	2	0	3
18	Su	30.375	17.975	13.29166667	3.079166667	1	0	1	0	0	0	4
19	Su	29.20833333	21.07916667	14.16666667	2.470833333	0	0	0	1	0	1	5
20	Su	28.41666667	23.84166667	19.66666667	2.879166667	0	0	0	0	0	0	6
21	Su	29.04166667	25.33333333	21.58333333	2.995833333	1	0	1	0	0	0	1
22	Su	28.75	23.16666667	19.16666667	3.029166667	1	0	1	0	0	0	3
23	Su	28.16666667	20.75416667	11.20833333	2.283333333	1	1	0	0	0	0	1
24	Su	28.04166667	22.33333333	8.833333333	2.2	0	0	0	2	2	0	3
25	Su	28.41666667	22.25	11.5	2.154166667	0	0	0	1	0	1	0
26	Su	30.33333333	20.07083333	14.17391304	2.55	0	0	0	1	0	1	1
27	Su	30.70833333	22.725	21.79166667	4.45	1	1	0	1	1	0	4
28	Su	30.08333333	25.58333333	28.95833333	6.529166667	0	0	0	0	0	0	4
29	Su	29.45833333	17.45416667	19.08333333	3.029166667	0	0	0	1	1	0	4
30	Su	28.33333333	23.09166667	11.33333333	2.7375	0	0	0	1	1	0	2
31	Su	28.79166667	20.69166667	13.625	2.483333333	0	0	0	2	1	1	6
32	Su	30.33333333	18.93333333	13.20833333	2.958333333	1	0	1	1	1	0	0
33	Su	31.45833333	17.13478261	18.2173913	3.07826087	0	0	0	0	0	0	5
34	Su	30.70833333	19.49583333	21.91666667	4.258333333	0	0	0	0	0	0	4
35	Su	31.375	17.33333333	19.70833333	3.566666667	1	1	0	0	0	0	4
36	Su	32.66666667	16.1125	17.45833333	3.7125	0	0	0	0	0	0	5
37	Su	31.58333333	10.67083333	10.04166667	3.545833333	0	0	0	2	0	2	4
38	Su	29.375	14.9875	11.125	2.120833333	0	0	0	2	1	1	3
39	Su	32.33333333	19.23333333	20.04166667	2.833333333	0	0	0	0	0	0	1
40	Su	31.33333333	18.74583333	17.625	2.383333333	0	0	0	0	0	0	6
41	Su	30.41666667	20.76666667	15.20833333	3.129166667	1	1	0	2	2	0	6
42	Su	30.83333333	19.95	16.41666667	3.029166667	0	0	0	0	0	0	2
43	Su	32.20833333	16.20833333	14.08333333	3.733333333	1	1	0	0	0	0	3
44	Su	30.75	20.525	18.04166667	3.466666667	1	0	1	0	0	0	4
45	Su	30.08333333	17.9625	17.29166667	2.325	0	0	0	0	0	0	2
46	Su	30.83333333	7.782608696	9.52173913	1.491304348	2	1	1	0	0	0	5
47	Su	32.08333333	8.108333333	8.5	1.325	0	0	0	0	0	0	5
48	Su	31.91666667	10.82083333	8.083333333	1.229166667	0	0	0	1	1	0	3
49	Su	31.375	8.375	7.083333333	1.558333333	0	0	0	0	0	0	2
50	Su	31.875	5.779166667	4.875	1.329166667	0	0	0	2	2	0	2
51	Su	31.83333333	5.645833333	4.166666667	1.141666667	0	0	0	0	0	0	2
52	Su	29.66666667	8.2	4.625	1.533333333	0	0	0	1	1	0	4
53	Su	27.5	11.88333333	5.833333333	1.6375	0	0	0	0	0	0	6
54	Su	30.16666667	21.29166667	11.75	3.391666667	0	0	0	0	0	0	1
55	Su	28.95833333	21.94583333	14.25	2.095833333	0	0	0	0	0	0	2
56	Su	29.75	14.77916667	11.91666667	2.833333333	0	0	0	1	0	1	1
57	Su	30.83333333	9.520833333	13.04166667	2.345833333	2	0	2	0	0	0	4
58	Su	30.95833333	8.47826087	8.217391304	1.7	1	0	1	3	3	0	2
59	Su	31.125	9.704166667	7.708333333	2.508333333	1	1	0	0	0	0	1
60	Su	30.83333333	10.88333333	7.041666667	2.125	0	0	0	1	1	0	2
61	Su	30.29166667	17.43333333	12.08333333	2.554166667	0	0	0	0	0	0	3
62	Su	32.20833333	19.75	27.54166667	4.170833333	0	0	0	1	0	1	4
63	Su	31	16.70416667	19.08333333	1.820833333	0	0	0	2	0	2	1
64	Su	29.91666667	15.075	19.08333333	1.758333333	0	0	0	0	0	0	2
65	Su	29.95833333	20.2875	21.58333333	2.908333333	0	0	0	1	1	0	4
66	Su	29.75	22.04166667	13.625	2.804166667	0	0	0	1	0	1	0
67	Su	29.875	20.5	12.08695652	4.652173913	0	0	0	1	0	1	0
68	Su	30.70833333	20.16666667	17.43478261	3.925	0	0	0	0	0	0	3
69	Su	31.45833333	18.33333333	13.54166667	3.404166667	0	0	0	0	0	0	3
70	Su	30.75	17.79166667	13.29166667	2.983333333	0	0	0	0	0	0	1
71	Su	30.54166667	16.09166667	14.95833333	2.283333333	1	1	0	1	1	0	2
72	Su	29.5	21.16666667	12.54166667	2.316666667	0	0	0	2	1	1	1
73	Su	29.75	20.3875	10.29166667	3.85	1	0	1	1	0	1	5
74	Su	28.58333333	21.1	7.791666667	2.158333333	1	1	0	0	0	0	1
75	Su	30.70833333	17.55652174	10.7826087	1.682608696	0	0	0	1	1	0	0
76	Su	31.04166667	15.55	12.08333333	1.966666667	0	0	0	0	0	0	2
77	Su	30.33333333	18.2625	16.625	3.85	0	0	0	0	0	0	2
78	Su	30.41666667	11.09166667	12.29166667	1.295833333	2	1	1	0	0	0	1
79	Su	29	21.01666667	12.16666667	2.9875	0	0	0	2	1	1	3
80	Su	27.625	22.2375	9.666666667	2.375	0	0	0	0	0	0	2
81	Su	28.33333333	19.20416667	11.875	2.283333333	0	0	0	1	1	0	1
82	Su	29.75	16.48888889	12	2.147619048	0	0	0	0	0	0	3
83	Su	30.29166667	16.07272727	13.125	3.173913043	0	0	0	1	0	1	4
84	Su	29.75	19.1375	16	4.175	0	0	0	0	0	0	0
85	Su	30	17.05833333	16.54166667	4.4875	0	0	0	0	0	0	0
86	Su	30.29166667	18.38333333	23.125	3.195833333	0	0	0	0	0	0	1
87	Su	30.95833333	10.17916667	8.375	1.4625	1	0	1	1	0	1	3
88	Su	30.83333333	18.40434783	21.08695652	2.547826087	0	0	0	1	1	0	3
89	Su	30.58333333	16.85	18.41666667	3.520833333	0	0	0	1	1	0	5
90	Su	31.625	11.16666667	7.375	1.366666667	0	0	0	0	0	0	3
91	Su	30.375	14.91666667	16.5	2.758333333	0	0	0	0	0	0	3
92	Su	29.625	16.12916667	14.5	2.345833333	0	0	0	0	0	0	6
1	W	19.83333333	21.825	9.5	1.483333333	0	0	0	1	1	0	4
2	W	18.54166667	25.125	11.125	1.583333333	1	0	1	1	1	0	7
3	W	18.125	25.65833333	16.41666667	1.591666667	1	0	1	1	0	1	3
4	W	18.04166667	17.65416667	34.70833333	2.995833333	0	0	0	0	0	0	1
5	W	17	24.5	22.91304348	1.922727273	1	0	1	0	0	0	5
6	W	16.91666667	17.19090909	42.36363636	5.418181818	1	0	1	1	0	1	4
7	W	19.66666667	23.60416667	32.08333333	2.5875	0	0	0	0	0	0	4
8	W	18.20833333	19.75	25.875	2.4375	0	0	0	2	1	1	1
9	W	15.125	13.26666667	34.17391304	2.991666667	1	0	1	2	1	1	3
10	W	16.20833333	14.16666667	29.58333333	2	0	0	0	1	1	0	5
11	W	16	23.05833333	16.95833333	1.983333333	0	0	0	1	0	1	5
12	W	16.45833333	15.5125	17.33333333	1.345833333	0	0	0	0	0	0	3
13	W	19.5	20.3375	13	1.595833333	0	0	0	0	0	0	3
14	W	21.08333333	29.70833333	25.83333333	3.083333333	2	0	2	0	0	0	5
15	W	21.83333333	28.79166667	27.54166667	3.179166667	0	0	0	0	0	0	4
16	W	21.5	24.5	29.29166667	2.025	0	0	0	3	2	1	4
17	W	20.16666667	18.62083333	23.08333333	2.191666667	1	0	1	1	1	0	2
18	W	15.70833333	19.425	15.5	1.791666667	1	0	1	1	1	0	2
19	W	14.5	16.79565217	19.2173913	1.826086957	2	0	2	1	1	0	2
20	W	19.45833333	18.24166667	14.125	1.370833333	1	1	0	0	0	0	4
21	W	20.54166667	32.625	29.16666667	4.158333333	1	0	1	1	1	0	5
22	W	16.95833333	22.54166667	19.45833333	1.908333333	0	0	0	2	1	1	3
23	W	12.83333333	15.68333333	26.70833333	3.05	0	0	0	0	0	0	2
24	W	14.95833333	13.4625	45.125	4.466666667	0	0	0	1	1	0	0
25	W	19.5	19.30833333	21.125	1.7375	0	0	0	0	0	0	5
26	W	19.625	17.63333333	12.58333333	1.416666667	1	0	1	0	0	0	6
27	W	21.375	26.8	28.375	3.420833333	2	0	2	1	1	0	4
28	W	19.45833333	23.12916667	13.54166667	2.829166667	1	0	1	2	2	0	4
29	W	21.70833333	16.1625	16.54166667	2.183333333	0	0	0	1	1	0	1
30	W	10.60416667	19.30833333	25.33333333	2.983333333	1	0	1	1	1	0	5
31	W	10.5625	15.93333333	24.08333333	2.225	1	0	1	3	0	3	3
32	W	13.66666667	20.66666667	26.58333333	2.379166667	1	0	1	1	1	0	3
33	W	17.29166667	31.82608696	21.43478261	2.865217391	1	0	1	1	0	1	0
34	W	14.375	17.73333333	19.25	1.495833333	0	0	0	0	0	0	2
35	W	15.20833333	18.75416667	13.41666667	1.808333333	1	0	1	2	2	0	1
36	W	16.66666667	21.95833333	13.375	1.7875	0	0	0	1	1	0	2
37	W	18.33333333	15.42916667	12.91666667	2.745833333	2	0	2	3	1	2	8
38	W	18.70833333	16.75	12.75	1.458333333	2	0	2	0	0	0	3
39	W	16.70833333	21.64583333	16.95833333	1.804166667	0	0	0	1	0	1	1
40	W	14.33333333	23.36956522	20.79166667	2.370833333	1	0	1	1	1	0	2
41	W	14	17.57083333	27.58333333	3.429166667	0	0	0	2	2	0	6
42	W	17.625	19.95	17.20833333	1.979166667	1	0	1	2	2	0	0
43	W	17.91666667	28.04166667	14.5	1.791666667	0	0	0	0	0	0	3
44	W	16.25	21.38333333	18.875	1.954166667	4	1	3	2	1	1	2
45	W	14.66666667	17.9625	35.20833333	2.275	0	0	0	0	0	0	3
46	W	17.29166667	21.15833333	30	2.3625	0	0	0	1	0	1	2
47	W	16.83333333	23.39166667	27.20833333	2.316666667	0	0	0	2	1	1	2
48	W	14.16666667	19.60833333	47.25	2.7875	1	1	0	0	0	0	3
49	W	12.75	16.55	30.43478261	2.004347826	0	0	0	1	0	1	5
50	W	17.70833333	15.4875	18.375	1.266666667	1	0	1	0	0	0	2
51	W	18.83333333	35	29.29166667	3.720833333	2	0	2	1	0	1	2
52	W	21.20833333	42.14166667	28.33333333	3.875	5	2	3	3	1	2	5
53	W	18.95833333	23.75	34.33333333	3.095833333	1	0	1	0	0	0	4
54	W	17.4	23.13333333	37	2.186666667	1	0	1	1	1	0	5
55	W	18.79166667	26.38333333	67.70833333	5.370833333	1	0	1	0	0	0	3
56	W	15.82608696	17.99130435	68	4.32173913	2	0	2	0	0	0	0
57	W	16.875	16.375	30.54166667	3.116666667	2	0	2	0	0	0	3
58	W	14.41666667	18.18333333	32.25	3.0125	1	0	1	0	0	0	4
59	W	15.58333333	15.06666667	22.04166667	2.116666667	0	0	0	0	0	0	1
60	W	16.875	32.91666667	32.375	5.2125	1	0	1	1	1	0	5
61	W	17.45833333	23.54166667	36.375	2.725	0	0	0	0	0	0	2
62	W	19.5	32.53636364	33.91304348	2.982608696	0	0	0	0	0	0	1
63	W	20.41666667	42.82608696	31.39130435	3.473913043	0	0	0	1	1	0	2
64	W	21	22.875	14.95833333	2.041666667	0	0	0	0	0	0	3
65	W	20.33333333	25.575	35.70833333	4.404166667	0	0	0	0	0	0	8
66	W	22.54166667	34.58333333	41.25	5.883333333	0	0	0	1	0	1	3
67	W	20.16666667	30.77916667	36.45833333	4.608333333	1	0	1	0	0	0	4
68	W	19.25	20.29166667	23.20833333	3.108333333	1	0	1	3	2	1	3
69	W	19.83333333	18.6	16.375	1.783333333	2	0	2	0	0	0	4
70	W	14.08333333	16.43333333	9.25	1.7875	2	0	2	0	0	0	0
71	W	14.375	11.115	14.75	1.825	0	0	0	0	0	0	1
72	W	16.41666667	20.19950049	13.20833333	12.53333333	1	0	1	0	0	0	3
73	W	18.08333333	20.19950049	10.16666667	3.891037834	0	0	0	0	0	0	2
74	W	16.79166667	20.19950049	17.375	3.891037834	0	0	0	0	0	0	1
75	W	16.33333333	20.14019496	23.20833333	1.225	1	0	1	1	1	0	0
76	W	18.83333333	20.14019496	59.58333333	2.966666667	0	0	0	0	0	0	1
77	W	16.625	36.08695652	41.95833333	1.775	1	0	1	0	0	0	2
78	W	17.29166667	21.16666667	25.33333333	1.25	2	1	1	0	0	0	1
79	W	21.29166667	21	24.33333333	1	1	0	1	0	0	0	2
80	W	22.13043478	20.14019496	39.18181818	5.875	1	0	1	0	0	0	3
81	W	17.58333333	23.5	15.83333333	3.54	0	0	0	0	0	0	1
82	W	14.79166667	16.99583333	17.41666667	1.270833333	0	0	0	1	0	1	2
83	W	18.04166667	25.19166667	15.25	2.770833333	0	0	0	1	1	0	1
84	W	16.20833333	29.75	19.08333333	1.241666667	0	0	0	1	1	0	3
85	W	16.20833333	18.17083333	35.41666667	2.025	1	0	1	1	1	0	5
86	W	20.25	15.22916667	31	1.604166667	2	0	2	1	1	0	4
87	W	21.04166667	44.20833333	61.91666667	5.345833333	0	0	0	1	1	0	1
88	W	21.95833333	42.45833333	67.79166667	6.708333333	0	0	0	1	0	1	0
89	W	19.29166667	29.08695652	29.30434783	2.309090909	0	0	0	1	1	0	3
90	W	21.33333333	26.93333333	30.41666667	4.35	1	1	0	0	0	0	3
1	W	17.33333333	18.9875	24.29166667	2.841666667	0	0	0	0	0	0	2
2	W	17.375	26.13478261	39.34782609	4.854545455	0	0	0	0	0	0	2
3	W	18	30.25	46.66666667	4.879166667	1	0	1	0	0	0	1
4	W	17.45833333	26.875	31.79166667	3.058333333	0	0	0	0	0	0	1
5	W	19.16666667	22.35	25.58333333	1.891666667	1	1	0	0	0	0	3
6	W	18.83333333	18.7	29.91666667	1.9875	1	0	1	0	0	0	2
7	W	20.54166667	14.59583333	25.08333333	1.516666667	1	1	0	0	0	0	2
8	W	22.25	12.90833333	11.75	1.470833333	1	0	1	0	0	0	3
9	W	20.54166667	24.16666667	46.04166667	4.666666667	0	0	0	1	1	0	4
10	W	15.91666667	20.08333333	74.625	5.875	1	0	1	0	0	0	5
11	W	16.45833333	20.78333333	36.45833333	4.186363636	1	0	1	1	0	1	3
12	W	16.95833333	26.05833333	35.45833333	3.745833333	0	0	0	3	0	3	1
13	W	17.875	27.5	31.25	3.875	0	0	0	1	0	1	1
14	W	19.25	20.61666667	29.41666667	2.6125	0	0	0	1	0	1	0
15	W	19.54166667	15.64583333	11.58333333	1.5875	0	0	0	1	0	1	1
16	W	20.41666667	19.82083333	11.08333333	1.8375	0	0	0	0	0	0	1
17	W	16.41666667	28.97083333	13.54166667	2.0875	0	0	0	0	0	0	1
18	W	14.5	28.38333333	19.83333333	2.541666667	0	0	0	0	0	0	1
19	W	12.91666667	28.73913043	40.95652174	3.769565217	0	0	0	0	0	0	2
20	W	12.86956522	20.75652174	34.04166667	2.886956522	2	0	2	0	0	0	0
21	W	12.45833333	23.4875	47.29166667	4.225	0	0	0	0	0	0	3
22	W	14.125	15.98333333	19.45833333	1.570833333	0	0	0	0	0	0	1
23	W	15.25	23.2125	12.875	2.254166667	1	0	1	0	0	0	0
24	W	14.33333333	19.88333333	23.45833333	2.154166667	3	2	1	0	0	0	3
25	W	15.66666667	25.8	21.625	2.1875	0	0	0	0	0	0	1
26	W	14.45833333	31.37083333	39.79166667	4.679166667	1	0	1	2	1	1	1
27	W	11.04166667	26.45833333	87.33333333	8.1375	1	0	1	1	0	1	0
28	W	12.70833333	22.58333333	27.625	3.291666667	2	2	0	0	0	0	0
29	W	11.625	21.08333333	35.875	4.054166667	1	0	1	0	0	0	2
30	W	14.5	25.45416667	36.95833333	4.379166667	0	0	0	0	0	0	1
31	W	16.91666667	30.33333333	37.79166667	4.45	2	0	2	1	1	0	4
32	W	17.625	23.25	23.70833333	2.5125	4	1	3	0	0	0	4
33	W	20.33333333	34.89565217	32.04347826	3.2125	2	1	1	0	0	0	5
34	W	19.58333333	36.7125	35.79166667	5.6375	1	0	1	0	0	0	3
35	W	17.95833333	35.25	79.70833333	9.7875	4	1	3	0	0	0	4
36	W	15.70833333	19.79166667	65.875	7.395833333	1	1	0	0	0	0	5
37	W	18.25	18.57083333	20.25	2.645833333	2	1	1	0	0	0	0
38	W	19.875	37	31	3.758333333	1	0	1	0	0	0	3
39	W	17.25	30.25	30.83333333	3.366666667	0	0	0	2	2	0	1
40	W	13.16666667	22.95	17.7826087	1.95	2	1	1	0	0	0	4
41	W	14.66666667	15.48333333	15.04166667	1.808333333	3	0	3	0	0	0	8
42	W	19.29166667	18.85	8.875	1.729166667	1	0	1	1	0	1	7
43	W	16.875	20.29166667	16.66666667	2.066666667	1	0	1	0	0	0	8
44	W	15.5	21.54583333	26.33333333	2.345833333	0	0	0	0	0	0	1
45	W	14.04166667	24.20833333	16.95833333	1.895833333	2	0	2	1	1	0	7
46	W	14.54166667	14.24583333	16.79166667	1.416666667	2	1	1	0	0	0	2
47	W	15.20833333	18.08695652	15.2173913	1.77826087	1	0	1	0	0	0	4
48	W	16.5	21.96666667	14.65217391	1.315789474	2	0	2	0	0	0	1
49	W	14.20833333	24.08333333	54.45833333	5.4	2	0	2	1	1	0	2
50	W	16.375	15.5125	31.375	2.170833333	1	1	0	2	2	0	3
51	W	15.5	22.85	30.79166667	3.05	2	0	2	2	0	2	4
52	W	13.16666667	18.48333333	47.58333333	5.7	1	0	1	0	0	0	3
53	W	12.41666667	16.52916667	16.04166667	2.1	2	0	2	1	1	0	3
54	W	15.79166667	16.90416667	8.25	1.2375	2	1	1	1	0	1	2
55	W	16.375	40.70833333	21	4.220833333	1	0	1	0	0	0	5
56	W	17.95833333	35.25	18.375	2.870833333	1	0	1	1	1	0	1
57	W	16.33333333	20.16666667	49.83333333	2.970833333	0	0	0	0	0	0	0
58	W	17.41666667	15.94166667	11.95833333	1.7	2	0	2	0	0	0	2
59	W	19.04166667	20.91666667	9.791666667	1.966666667	0	0	0	0	0	0	12
60	W	20.25	26.37826087	12.91304348	2.813043478	1	0	1	2	1	1	0
61	W	19.16666667	30.16666667	40.375	3.375	1	0	1	1	1	0	1
62	W	20.95833333	16.6	29.625	1.95	5	1	4	2	1	1	4
63	W	20.83333333	20.6875	29.45833333	2.729166667	1	1	0	1	0	1	4
64	W	21.08333333	19.83333333	17.83333333	2.875	0	0	0	1	1	0	7
65	W	21.45833333	17.79583333	29.25	3.558333333	2	0	2	0	0	0	3
66	W	15.20833333	10.37916667	22.5	1.958333333	1	0	1	3	3	0	4
67	W	16.91666667	23.2375	7.166666667	1.7875	1	0	1	2	2	0	3
68	W	18.79166667	31.875	22.83333333	2.975	6	4	2	2	1	1	4
69	W	17.16666667	28.27777778	14.36842105	1.705555556	0	0	0	1	0	1	5
70	W	14.33333333	15.73333333	6.708333333	1.408333333	1	0	1	2	0	2	2
71	W	13.54166667	15.55833333	6.375	1.258333333	0	0	0	2	1	1	6
72	W	10.35416667	19.53333333	6.375	1.841666667	0	0	0	0	0	0	1
73	W	8.629166667	24.8125	18.375	1.7125	2	1	1	1	0	1	3
74	W	11.35416667	30.3625	11.16666667	2.845833333	1	0	1	0	0	0	2
75	W	13.58333333	32.66666667	7.608695652	1.676190476	2	0	2	1	1	0	0
76	W	11.875	30.31818182	15.79166667	1.795652174	2	1	1	0	0	0	5
77	W	13.83333333	18.29583333	14	1.7625	5	0	5	0	0	0	1
78	W	17.625	24.425	11.16666667	2.166666667	1	0	1	0	0	0	1
79	W	20.125	37.39130435	28.83333333	3.9	2	0	2	1	0	1	6
80	W	17.54166667	29.25	19.375	2.245833333	2	0	2	0	0	0	2
81	W	12.41666667	24.175	7.583333333	1.408333333	2	0	2	1	1	0	2
82	W	12.33333333	15.69166667	29.70833333	2.3625	3	2	1	1	0	1	2
83	W	14.66666667	18.075	20.04166667	2.233333333	1	0	1	0	0	0	2
84	W	17.29166667	20.125	7.666666667	1.5875	3	1	2	0	0	0	4
85	W	19.29166667	14.27916667	10.79166667	1.9375	2	2	0	1	1	0	3
86	W	20.70833333	29.19583333	29	3.125	1	1	0	0	0	0	7
87	W	20.25	44.66666667	47.45833333	5.683333333	0	0	0	0	0	0	5
88	W	20.54166667	43.54166667	36.33333333	6.1	1	0	1	1	1	0	0
89	W	19.29166667	19.63913043	17.43478261	2.326086957	0	0	0	0	0	0	2
90	W	21.625	19.55	11.16666667	1.908333333	1	0	1	2	1	1	4
1	W	15.875	23.29166667	45.375	3.054166667	1	0	1	0	0	0	3
2	W	16.08333333	21.25416667	53.79166667	3.283333333	1	1	0	0	0	0	3
3	W	16.79166667	20.17916667	26.125	2.745833333	0	0	0	3	3	0	5
4	W	11.325	22.71666667	32.75	5.154166667	0	0	0	1	0	1	1
5	W	12.58333333	23.8125	19.5	2.25	1	0	1	2	0	2	5
6	W	15.79166667	32.13043478	15.13043478	2.886956522	0	0	0	1	0	1	1
7	W	16.375	18.5125	14.75	2.608333333	0	0	0	0	0	0	1
8	W	17.75	23.675	19.16666667	2.120833333	1	0	1	1	0	1	8
9	W	17.375	18.66666667	17.58333333	1.720833333	1	0	1	0	0	0	1
10	W	17.95833333	22.16666667	32.16666667	2.825	4	1	3	2	1	1	5
11	W	16.625	21.27916667	47.20833333	2.970833333	0	0	0	2	1	1	6
12	W	16.54166667	18.56956522	36.41666667	3.275	1	0	1	2	1	1	1
13	W	18.375	24.16666667	16.75	3.383333333	1	0	1	1	1	0	2
14	W	20.79166667	27.78333333	23.41666667	4.575	1	0	1	2	2	0	1
15	W	18.66666667	26.20833333	17.79166667	3.7	0	0	0	2	1	1	3
16	W	16.5	25.65833333	18.5	1.954166667	2	0	2	0	0	0	3
17	W	18.54166667	19.95416667	17.16666667	1.808333333	0	0	0	2	2	0	2
18	W	19.875	36.26086957	27	2.634782609	1	0	1	0	0	0	3
19	W	18.91666667	26.875	34.17391304	3.641666667	2	1	1	2	2	0	2
20	W	17.5	22.04347826	38.82608696	3.541666667	0	0	0	0	0	0	0
21	W	16.54166667	18.25	23.33333333	2.2625	2	0	2	0	0	0	1
22	W	14.25	14.3375	12	0.945833333	0	0	0	2	1	1	3
23	W	12.45833333	11.08333333	13.08333333	1.695652174	0	0	0	3	1	2	3
24	W	14.125	14.64583333	16.25	1.6375	1	0	1	1	1	0	5
25	W	11.83333333	14.44583333	35.5	3.266666667	2	0	2	0	0	0	4
26	W	14.08333333	19.90833333	35.875	2.858333333	0	0	0	0	0	0	1
27	W	16.5	21.91666667	33.20833333	2.6375	1	0	1	0	0	0	2
28	W	16.83333333	22.625	29.58333333	1.804166667	1	0	1	1	0	1	2
29	W	16.75	34.125	29.75	1.720833333	2	0	2	0	0	1	2
30	W	17.29166667	30.9625	34.66666667	1.816666667	1	0	1	1	0	0	1
31	W	14.875	26.325	30.70833333	1.670833333	0	0	0	1	1	0	2
32	W	16.77272727	23.57727273	24.82608696	1.25	0	0	0	2	1	1	1
33	W	14.08333333	16.92916667	17.875	2.133333333	1	1	0	1	1	0	2
34	W	13.04166667	20.88333333	13	1.875	0	0	0	0	0	0	7
35	W	18	21.49583333	12.83333333	1.695833333	0	0	0	1	1	0	5
36	W	19.91666667	25.375	29.08333333	3.55	0	0	0	0	0	0	3
37	W	22.08333333	35.70833333	37.5	3.979166667	1	0	1	1	0	1	5
38	W	14.08333333	21.575	28.29166667	2.816666667	0	0	0	1	1	0	6
39	W	10.75	18.94545455	28.17391304	2.295454545	1	0	1	0	0	0	2
40	W	13.125	25.04583333	18.66666667	2.095833333	0	0	0	0	0	0	6
41	W	15.625	31.56521739	25.17391304	3.5	0	0	0	0	0	0	4
42	W	16.29166667	18.06666667	14.125	2.154166667	1	0	1	0	0	0	4
43	W	20.95833333	16.23333333	20	1.929166667	3	1	2	2	1	1	7
44	W	20.75	29.66666667	33.95833333	3.616666667	0	0	0	2	1	1	5
45	W	21.70833333	37.56521739	42.54166667	6.639130435	0	0	0	0	0	0	3
46	W	18.5	27.47368421	31.57142857	2.919047619	0	0	0	1	0	1	3
47	W	16.125	20.33636364	13.25	1.065217391	0	0	0	1	0	1	1
48	W	14	22.97916667	20.29166667	1.866666667	0	0	0	0	0	0	2
49	W	12.125	19.04583333	35.625	4.2	1	0	1	1	1	0	1
50	W	12.95833333	13.2375	19.04166667	2.520833333	0	0	0	2	0	2	3
51	W	18.875	17.325	17.08333333	1.225	1	0	1	0	0	0	1
52	W	20.75	49.875	44	6.7125	0	0	0	1	0	1	3
53	W	21.58333333	20.14019496	72.47826087	7.113636364	0	0	0	1	1	0	1
54	W	19.79166667	40.79166667	39.41666667	3.716666667	1	0	1	2	1	1	2
55	W	18.66666667	24.51666667	18.95833333	2.104166667	0	0	0	0	0	0	0
56	W	15.79166667	19.82083333	15.29166667	1.15	0	0	0	2	2	0	0
57	W	13.5	18.2	13	1.079166667	0	0	0	0	0	0	2
58	W	13.875	16.5375	14.08333333	1.5375	0	0	0	0	0	0	4
59	W	15.16666667	25.58333333	17.41666667	1.883333333	0	0	0	0	0	0	5
60	W	18	24.92083333	20.5	3.35	0	0	0	0	0	0	2
1	W	18.16666667	17.48333333	26.04166667	2.866666667	0	0	0	0	0	0	1
2	W	16.16666667	14.25	23.66666667	2.1375	0	0	0	1	0	1	0
3	W	21.625	22.20833333	12.29166667	2.170833333	0	0	0	1	1	0	0
4	W	15.25	26.04166667	20.75	3.2	1	1	0	0	0	0	0
5	W	14.70833333	18.99545455	33.69565217	4.739130435	0	0	0	1	1	0	1
6	W	16.70833333	11.31666667	15.91666667	2.229166667	0	0	0	0	0	0	3
7	W	20.25	14.725	16.79166667	1.808333333	2	0	2	1	0	1	2
8	W	17.08333333	19.6	27.125	2.970833333	1	0	1	1	0	1	3
9	W	18.41666667	19.52916667	25.91666667	2.616666667	0	0	0	1	1	0	5
10	W	21.04166667	26.9	16.52173913	3.475	1	0	1	0	0	0	4
11	W	16.66666667	25.53333333	16.6875	2.093333333	1	1	0	1	0	1	1
12	W	14.25	23.51666667	29.16666667	2.55	2	0	2	0	0	0	2
13	W	14.5	18.8375	29.54166667	5.245833333	1	0	1	1	1	0	1
14	W	16.83333333	15.98333333	16.29166667	1.9125	2	0	2	1	0	1	7
15	W	18.82608696	29.95454545	21.2173913	2.404545455	0	0	0	3	2	1	2
16	W	15.125	22.58333333	41.91666667	5.6125	2	1	1	1	1	0	1
17	W	12.08333333	16.5125	22.91666667	4.616666667	2	0	2	1	1	0	4
18	W	15.375	14.80833333	15.54166667	1.7375	0	0	0	1	1	0	2
19	W	17.20833333	34.11666667	16.95833333	3.15	1	0	1	0	0	0	5
20	W	16.29166667	20.25	19.75	2.7625	0	0	0	0	0	0	3
21	W	15.625	17.9125	27.875	2.691666667	0	0	0	0	0	0	2
22	W	14.16666667	14.69565217	35.86956522	5.125	0	0	0	0	0	0	5
23	W	18.25	29.97083333	30.83333333	3.575	0	0	0	0	0	0	2
24	W	18.875	22.81666667	27.58333333	3.15	0	0	0	0	0	0	4
25	W	17.25	23.91666667	41.5	3.766666667	1	0	1	1	1	0	3
26	W	16.75	15.3125	20.375	1.520833333	0	0	0	0	0	0	5
27	W	16.5	19.39130435	15	2.486956522	0	0	0	1	0	1	4
28	W	15.125	25.1	17.41666667	1.741666667	1	1	0	1	0	1	2
29	W	14.875	25.75	37.83333333	3.341666667	2	0	2	0	0	0	2
30	W	16.08333333	29.09565217	37.08695652	3.334782609	2	1	1	0	0	0	0
31	W	16.70833333	24.70833333	29.875	3.316666667	1	0	1	0	0	0	1
32	W	14.08333333	15.20833333	44.875	4.816666667	1	0	1	0	0	0	2
33	W	14.58333333	11.1625	15.75	1.429166667	0	0	0	1	0	1	2
34	W	16.91666667	17.67083333	11.79166667	1.4125	2	0	2	1	0	1	5
35	W	17.875	28.2	27.41666667	3.083333333	1	1	0	0	0	0	1
36	W	19.125	42.41666667	32.29166667	2.9125	0	0	0	1	1	0	2
37	W	19.70833333	24.65217391	34.86956522	2.826086957	0	0	0	0	0	0	2
38	W	15.70833333	17.98333333	14.16666667	1.608333333	0	0	0	1	1	0	1
39	W	13.70833333	16.85	40.43478261	3.416666667	0	0	0	0	0	0	3
40	W	16.20833333	16.81666667	22.41666667	2.179166667	1	0	1	0	0	0	2
41	W	17	13.75833333	19.20833333	2.425	0	0	0	0	0	0	2
42	W	17.5	11.3125	34.45833333	3.158333333	3	0	3	1	0	1	4
43	W	17.25	15.125	25.33333333	2.354166667	1	0	1	0	0	0	3
44	W	20.625	14.975	13.58333333	1.604166667	1	0	1	1	0	1	4
45	W	16.45833333	22.58333333	11.66666667	1.929166667	0	0	0	0	0	0	2
46	W	16.45833333	17.625	14.95833333	1.6375	0	0	0	0	0	0	4
47	W	17.79166667	20.07	19.39130435	2.419047619	3	0	3	1	1	0	3
48	W	15.66666667	17.3125	65.45833333	4.054166667	2	1	1	1	0	1	3
49	W	17.125	12.425	21.83333333	1.758333333	1	0	1	0	0	0	6
50	W	16.29166667	15.3875	39.04166667	2.775	0	0	0	2	0	2	3
51	W	18.625	19.8125	36.41666667	1.9625	0	0	0	1	1	0	9
52	W	17.91666667	25.16666667	31.70833333	2.066666667	3	0	3	0	0	0	6
53	W	14.95833333	28.01666667	48.5	4.045833333	0	0	0	1	0	1	6
54	W	15.5	25.19130435	46.30434783	3.665217391	0	0	0	1	1	0	4
55	W	18.125	34.04166667	44.375	3.054166667	0	0	0	0	0	0	7
56	W	19.875	38.125	37.33333333	4.391666667	1	0	1	0	0	0	5
57	W	19.29166667	28.54166667	29.25	3.708333333	0	0	0	0	0	0	3
58	W	17.625	22.16521739	29.26086957	2.060869565	0	0	0	0	0	0	2
59	W	15.08333333	16.02083333	14.58333333	2.125	1	0	1	1	1	0	4
60	W	18.41666667	21.8625	9.916666667	3.2125	0	0	0	0	0	0	6
61	W	17	18.72083333	7.458333333	1.15	1	0	1	0	0	0	2
62	W	14.41666667	16.21666667	20.58333333	2.354166667	1	0	1	0	0	0	2
63	W	15.91666667	9.241666667	8.958333333	1.220833333	0	0	0	0	0	0	5
64	W	18.38095238	16.31904762	9.863636364	1.380952381	2	1	1	0	0	0	4
65	W	17.16666667	23.07916667	9.75	2.35	0	0	0	0	0	0	2
66	W	15.45833333	21.87083333	12.875	1.541666667	0	0	0	0	0	0	0
67	W	12.58333333	23.485	68.91304348	3.638095238	0	0	0	2	1	1	3
68	W	12.41666667	22.23478261	17.58333333	1.4875	1	0	1	1	1	0	2
69	W	17.125	23.375	13.58333333	2.095833333	0	0	0	0	0	0	1
70	W	13.95833333	18.96666667	39.625	3.1125	2	0	2	0	0	0	3
71	W	11.45833333	20.1375	12.79166667	1.8625	1	0	1	1	1	0	6
72	W	13.875	19.7	8.565217391	1.147826087	2	0	2	0	0	0	1
73	W	15.16666667	30.6125	20	2.7625	0	0	0	1	1	0	4
74	W	16.125	31.875	45.625	5.075	1	0	1	1	1	0	8
75	W	17.25	25.90416667	33.875	3.025	1	1	0	0	0	0	4
76	W	20.70833333	20.75	34.83333333	1.85	0	0	0	1	0	1	2
77	W	20.58333333	25.42916667	33.5	3.120833333	1	0	1	1	0	1	3
78	W	19.83333333	25.39130435	30.17391304	2.491666667	3	2	1	1	1	0	7
79	W	19.70833333	16.67916667	44.375	2.770833333	1	0	1	3	2	1	2
80	W	18.20833333	8.366666667	40.70833333	2.491666667	1	0	1	0	0	0	2
81	W	17.125	6.408333333	30.625	2.070833333	1	1	0	1	0	1	0
82	W	19.54166667	21.29583333	20.75	1.875	1	1	0	0	0	0	8
83	W	21.04166667	22.04583333	34.54166667	2.595833333	0	0	0	0	0	0	6
84	W	20.20833333	16.32916667	27.54166667	3.679166667	1	1	0	1	1	0	6
85	W	20.08333333	20.525	25.875	2.666666667	3	0	3	1	0	1	6
86	W	18.75	26.30833333	21.83333333	2.691666667	0	0	0	0	0	0	3
87	W	21.04166667	33.41666667	31.04166667	3.3375	3	3	0	1	1	0	5
88	W	19.95833333	19.94782609	18.08695652	1.87826087	1	1	0	0	0	0	7
89	W	20.08333333	15.35416667	12.54166667	3.358333333	0	0	0	1	0	1	5
90	W	19.29166667	15.59583333	10.41666667	2.05	0	0	0	0	0	0	1
1	W	21.69565217	19.82727273	5.681818182	3.127272727	0	0	0	1	0	1	8
2	W	21.70833333	18.87083333	7.956521739	2.295833333	1	0	1	0	0	0	4
3	W	18.08333333	15.19583333	20.25	2.854166667	0	0	0	2	0	2	1
4	W	16.75	12.76666667	13.875	2.5375	0	0	0	2	0	2	2
5	W	21.45833333	15.99166667	7.125	1.804166667	2	1	1	0	0	0	2
6	W	17.875	16.94583333	2	1.258333333	1	0	1	0	0	0	1
7	W	18.20833333	15.0125	11.83333333	2.108333333	1	0	1	0	0	0	2
8	W	19	14.675	3.916666667	2.441666667	0	0	0	1	1	0	1
9	W	22.04166667	16.24166667	4.583333333	1.820833333	0	0	0	1	1	0	3
10	W	20.33333333	29.50416667	5.875	3.154166667	0	0	0	1	1	0	3
11	W	18.75	21.42916667	12.08695652	1.6625	1	0	1	0	0	0	1
12	W	18.16666667	13.625	10.5	2.533333333	1	0	1	0	0	0	3
13	W	21.125	14.86666667	9.875	2.925	1	0	1	0	0	0	2
14	W	20.79166667	19.51666667	3.958333333	3.704166667	1	0	1	0	0	0	0
15	W	17	20.50416667	42.70833333	4.0125	0	0	0	0	0	0	0
16	W	14.79166667	18.13333333	65.625	6.141666667	0	0	0	0	0	0	2
17	W	12.17391304	15.63636364	21.09090909	3.436363636	0	0	0	0	0	0	3
18	W	15.54166667	15.97916667	7.125	1.804166667	1	0	1	0	0	0	1
19	W	18.25	14.06666667	4.125	1.704166667	0	0	0	0	0	0	0
20	W	21.41666667	23.06666667	12.91666667	2.895833333	2	0	2	0	0	0	2
21	W	20.54166667	28.79166667	25.70833333	8.283333333	1	0	1	0	0	0	2
22	W	23.70833333	24.29166667	11.70833333	3.425	0	0	0	1	1	0	1
23	W	22.75	27.3	19.86956522	5.133333333	0	0	0	0	0	0	3
24	W	21.45833333	25.20833333	13.375	3.179166667	2	0	2	1	1	0	3
25	W	17.5	20.29583333	7.347826087	1.4625	1	0	1	0	0	0	0
26	W	17.375	20.82083333	31.95833333	3.175	0	0	0	0	0	0	3
27	W	17.08333333	20.39166667	15.95833333	1.433333333	1	0	1	0	0	0	2
28	W	15.79166667	20.34583333	18.79166667	2	1	0	1	2	1	1	2
29	W	17.20833333	14.29583333	16.125	1.525	0	0	0	0	0	0	7
30	W	15.83333333	18.18333333	6.916666667	2.4125	1	0	1	0	0	0	2
31	W	16.125	18.92608696	29.59090909	3.669565217	1	0	1	0	0	0	0
